# Supplementary material for: Should I drink responsibly, safely or properly? Confusing messages about reducing alcohol-related harm
Source: PLoS One. 2017 Sep 21;12(9):e0184705. doi: 10.1371/journal.pone.0184705 (PMC5608266; doi:10.1371/journal.pone.0184705)
Supplement: S1 Dataset — (XLSX) [file pone.0184705.s007.xlsx]

## Sheet: Data
Q2. When you hear the phrase ‘kids and alcohol don’t mix’ what age group(s) do you think the word ‘kids’ refers to? Select all that apply				Q3. What do you think the slogan means in this picture? Select all that apply							Q4. Demographics
Q2a - Children aged 0-6 years	Q2b - Children aged 7-12 years	Q2c - Children aged 13-15 years	Q2d - Children aged 16-17 years	Q3a - staying sober	Q3b - looking cool when you drink	Q3c - knowing how to handle your alcohol	Q3d - drinking the right kind of alcohol	Q3e - knowing your limits	Q3f - knowing how to mix a drink	Q3g - other	Q4a - Sex	Q4b - Age	Q4c - Marital status	Q4d - Aboriginal status	Q4e - Birth country	Q4e - Birth country, other - please specify	Q4f - Spoken language at home	Q4 - Spoken language at home, other - please specify	Q4g - Religion	Q4g - Religion other - please specify	Q4h - Education	Q4i - Household income before tax	Q4j - Employment status = Full-time	Q4j - Employment status = Part-time	Q4j - Employment status = Casual	Q4j - Employment status = Looking for work	Q4j - Employment status = Not in the workforce or retired	Q4j - Employment status = Student
0	1	1	1	0	1	0	0	0	0		Female	66	Married / De facto	No	Australia		English		No religion		Postgraduate qualification or degree	$31,200 - $51,999 per year	0	0	0	0	1	0
1	1	1	1	0	0	1	0	1	0	0	Female	23	Never married / single	No	Australia		English		No religion		Upper secondary (Year 12 / equivalent)	$31,200 - $51,999 per year	1	0	0	0	0	0
0	1	1	0	0	0	0	0	1	0	0	Female	19	Never married / single	No	Other	Columbia	Other	Spanish	Catholic		Upper secondary (Year 12 / equivalent)	Nil / no income	0	0	0	0	0	1
0	1	1	0	0	0	1	0	0	0	0	Female	21	Never married / single	No	Australia		English		Catholic		Diploma	$1 - $15,599 per year	0	0	1	0	0	0
0	0	1	1	0	0	1	0	0	0	0	Female	17	Never married / single	No	Australia		Other	Arabic	Other	Muslim	Upper secondary (Year 12 / equivalent)	Nil / no income	0	0	1	0	0	0
1	1	0	0	0	0	1	0	0	0	0	Female	40	Married / De facto	No	Other	Estonia	Other	Italian, Russian, Estonian	Other	Orthodox	Bachelor degree	Nil / no income	0	0	0	1	0	0
0	0	0	0	0	0	0	0	0	0	0	Male	66	Married / De facto	No	Australia		English		Anglican		Diploma	$52,000 - $77,999 per year	0	0	0	0	0	1
1	1	1	1	0	1	1	0	1	0	0	Male	27	Never married / single	No	Other	Columbia	Other	Spanish	Catholic		Bachelor degree	Nil / no income	0	0	0	0	0	1
0	1	0	0	0	0	0	0	1	0	1	Male	55	Married / De facto	No	Australia		English		Other	Buddhist	Diploma	$1 - $15,599 per year	0	0	0	0	1	0
1	1	1	1	0	1	0	0	0	0	0	Male	54	Married / De facto	No	Other	Denmark	Other	Danish	No religion		Bachelor degree	$78,000 or more per year	0	1	0	0	0	0
1	1	1	1	0	0	1	0	1	0	0	Male	35	Married / De facto	No	Australia		English		Anglican (Church of England)		Certificate or trade / apprenticeship	$78,000 or more per year	1	0	0	0	0	0
1	1	1	1	0	0	1	1	1	0	0	Male	24	Never married / single	No	Other	India	Other	Hindu	Other	Hindu	Bachelor degree	$15,600 - $31,199 per year	0	1	1	0	0	1
1	1	1	1	0	0	0	0	1	0	0	Male	54	Married / De facto	No	Australia		English		Anglican (Church of England)		Certificate or trade / apprenticeship	$78,000 or more per year	1	0	0	0	0	0
1	1	1	1	0	0	1	0	1	0	0	Male	18	Never married / single	No	Other	Germany	Other	German, Serbian, Croatian	Catholic		Upper secondary (Year 12 / equivalent)	$15,600 - $31,199 per year	0	0	0	1	0	0
1	1	1	1	0	1	1	0	1	0	0	Female	39	Married / De facto	No	Other	Hong Kong	Other	Cantonese	No religion		Postgraduate qualification or degree	$78,000 or more per year	0	0	0	1	0	0
1	1	1	1	0	1	0	1	0	0	0	Female	25	Married / De facto	No	Australia		English		Other	Protestant	Bachelor degree	$1 - $15,599 per year	1	0	0	0	0	0
1	1	1	1	1	0	1	0	1	0	0	Female	63	Married / De facto	No	Australia		English		Other	Christian	Bachelor degree	$78,000 or more per year	0	1	0	0	0	0
1	1	1	0	0	0	0	0	1	0	0	Female	17	Never married / single	No	Australia		Other	Cantonese	No religion		Upper secondary (Year 12 / equivalent)	$31,200 - $51,999 per year	0	1	0	0	0	0
0	0	0	1	1	0	0	0	0	0	1	Female	80	Married / De facto	No	Australia		English		Catholic		Lower secondary (Year 10 or equivalent)	$1 - $15,599 per year	0	0	0	0	1	0
1	1	1	1	0	1	0	0	0	1	0	Female	33	Never married / single	No	Australia		English		Other	Christian Jehovah's Witness	Diploma	$15,600 - $31,199 per year	1	0	0	0	0	0
1	0	0	0	0	0	1	0	1	0	0	Female	68	Divorced	No	Australia		English		Other	Presbyterian	Bachelor degree	$15,600 - $31,199 per year	0	0	1	0	0	0
0	1	0	0	0	0	1	0	0	0	0	Female	48	Never married / single	No	Australia		Other	Chinese	Catholic		Lower secondary (Year 10 or equivalent)	Nil / no income	0	0	0	0	0	1
0	1	1	1	0	1	0	1	0	0	0	Male	65	Married / De facto	No	Other	Germany	Other	Polish	Other	Agnostic	Postgraduate qualification or degree	$78,000 or more per year	0	0	0	0	0	0
1	1	1	1	0	1	1	0	1	0	0	Male	25	Never married / single	No	Other	Taiwan	Other	Mandarin	No religion		Postgraduate qualification or degree	Nil / no income	0	0	0	0	0	1
0	1	1	0	0	0	0	0	1	0	0	Male	21	Never married / single	No	Other	Singapore	Other	Chinese	Other	Buddhism	Bachelor degree	$1 - $15,599 per year	0	1	0	0	0	1
1	1	1	1	1	1	1	0	1	0	0	Male	34	Never married / single	No	Other	USA	English		No religion		Postgraduate qualification or degree	$78,000 or more per year	1	0	0	0	0	0
0	0	1	0	0	1	0	0	0	0	0	Male	19	Never married / single	No	Australia		English		Catholic		Bachelor degree	$15,600 - $31,199 per year	0	1	0	0	0	0
1	1	1	0	1	1	0	1	0	1	0	Male	34	Married / De facto	No	Other	UK	English		No religion		Bachelor degree	$52,000 - $77,999 per year	1	0	0	0	0	0
1	1	1	1	0	1	1	1	1	1	0	Male	24	Never married / single	No	Australia		Other	Tamil	Other	Hindu	Bachelor degree	$78,00 or more per year	0	0	0	0	0	1
1	1	1	0	0	1	1	1	1	0	0	Male	60	Married / De facto	No	Australia		English		Other	Uniting Church	Postgraduate qualification or degree	$52,000 - $77,999 per year	0	1	0	0	0	0
0	1	1	1	0	0	0	0	1	0	0	Male	22	Never married / single	No	Other	Nepal	Other	Nepali	Other	Hinduism	Diploma	$1 - $15,599 per year	0	0	1	0	0	0
1	1	1	1	0	0	1	0	1	0	0	Female	20	Never married / single	No	Australia		English		No religion		Upper secondary (Year 12 / equivalent)	$15,600 - $31,199 per year	0	1	0	0	0	0
0	0	1	1	0	0	1	0	1	0	0	Female	58	Married / De facto	No	Australia		English		Anglican (Church of England)		Postgraduate qualification or degree	$78,000 or more per year	0	0	0	0	1	0
0	0	0	1	0	0	0	0	0	0	1	Male	67	Married / De facto	No	Australia		English		Anglican (Church of England)		Upper secondary (Year 12 / equivalent)	$78,000 or more per year	0	0	0	0	1	0
0	0	1	0	0	0	0	0	1	0	0	Female	22	Never married / single	No	Other	Nepal	Other	Nepali	Other	Hindu	Diploma	$1 - $15,599 per year	0	0	1	0	0	0
1	1	1	1	0	0	1	0	1	0	0	Male	39	Married / De facto	No	Australia		English		Catholic		Certificate or trade / apprenticeship	$15,600 - $31,199 per year	0	0	0	0	1	0
1	1	1	0	0	1	0	1	0	1	0	Male	25	Never married / single	No	Australia		English		No religion		Postgraduate qualification or degree	Nil / no income	0	0	0	0	0	1
0	0	1	0	0	0	1	1	1	1	0	Female	26	Never married / single	No	Other	USA	English		No religion		Postgraduate qualification or degree	$31,200 - $51,999 per year	0	0	0	0	0	1
1	1	1	1	0	0	0	0	0	0	1	Female	62	Divorced	No	Other	Holland	English		Other	Pentecostal	Lower secondary (Year 10 or equivalent)	$1 - $15,599 per year	0	0	0	0	1	0
1	1	1	1	0	0	0	0	1	0	0	Female	28	Married / De facto	Yes, Aboriginal	Australia		Other	Fijian	No religion		Postgraduate qualification or degree	$52,000 - $77,999 per year	1	0	0	0	0	0
1	1	1	1	0	0	0	0	1	0	0	Male	21	Never married / single	No	Other	India	Other	Telugu	Other	Hindu	Postgraduate qualification or degree	$1 - $15,599 per year	0	1	0	0	0	0
0	0	0	1	0	0	1	0	0	0	0	Male	35	Never married / single	No	Other	NZL	English		No religion		Postgraduate qualification or degree	$78,000 or more per year	1	0	0	0	0	0
1	1	0	0	1	0	0	0	1	0	0	Female	28	Never married / single	No	Other	Portugal	Other	Portuguese	Catholic		Bachelor degree	$31,200 - $51,999 per year	0	0	0	1	0	0
0	0	1	1	0	0	1	0	0	0	0	Female	44	Married / De facto	No	Australia		English	Other	Uniting Church		Diploma	$15,600 - $31,199 per year	0	0	0	0	0	1
0	1	1	0	0	1	0	1	0	0	0	Male	28	Never married / single	No	Other	Iran	Other	Persian / Turkish	No religion		Postgraduate qualification or degree	$15,600 - $31,199 per year	0	0	0	0	0	1
1	1	1	1	0	0	0	0	0	0	1	Female	71	Married / De facto	No	Other	Netherlands	English		No religion		Lower secondary (Year 10 or equivalent)	Don't Know	0	0	0	0	1	0
1	1	1	1	0	0	0	0	0	0	1	Female	74	Divorced	No	Australia		English		Other		Postgraduate qualification or degree	$31,200 - $51,999 per year	0	0	0	0	1	0
0	0	1	1	0	0	1	0	0	0	0	Female	23	Never married / single	No	Other	Philippines	Other	Tagalog	Other	Christian	Bachelor degree	Nil / no income	0	0	0	1	0	1
1	1	0	0	0	1	1	0	0	0	0	Female	44	Divorced	No	Australia		English		Anglican (Church of England)		Lower secondary (Year 10 or equivalent)	$52,000 - $77,999 per year	1	0	0	0	0	0
1	1	1	0	0	0	0	1	0	1	0	Female	66	Divorced	No	Other	China	Other	Chinese	Catholic		Diploma	$31,200 - $51,999 per year	0	0	0	0	1	0
1	1	1	1	0	0	0	0	1	0	0	Female	57	Married / De facto	No	Australia		English		Other	Presbyterian	Postgraduate qualification or degree	$78,000 or more per year	0	0	1	0	0	0
1	1	1	1	1	0	0	0	0	0	0	Male	73	Married / De facto	No	Other	Germany	English		Other	Protestant	Upper secondary (Year 12 / equivalent)	$78,000 or more per year	0	0	0	0	1	0
0	0	1	1	0	0	1	0	1	0	0	Male	24	Never married / single	No	Other	India	English		Other	Hindu	Postgraduate qualification or degree	$1 - $15,599 per year	0	1	0	0	0	0
0	1	1	0	0	0	0	0	1	0	0	Male	32	Never married / single	No	Australia		English		No religion		Lower secondary (Year 10 or equivalent)	$1 - $15,599 per year	0	0	1	0	0	0
1	1	1	1	0	0	1	0	0	0	0	Male	43	Never married / single	No	Australia		Other	Croatian	Catholic		Upper secondary (Year 12 / equivalent)	$1 - $15,599 per year	0	0	0	0	1	0
1	1	1	0	0	1	0	1	0	0	0	Male	23	Never married / single	No	Other	France	Other	French	No religion		Postgraduate qualification or degree	Nil / no income	0	0	0	0	0	1
1	1	1	1	0	0	0	0	1	0	0	Male	70	Separated but not divorced	No	Other	England	English		Anglican (Church of England)		Certificate or trade / apprenticeship	$1 - $15,599 per year	0	0	0	0	1	0
0	0	1	1	0	0	1	0	1	1	0	Male	27	Never married / single	No	Other	Singapore	Other	Chinese	Other	Christian	Diploma	$1 - $15,599 per year	1	0	0	0	0	0
1	1	1	1	0	1	0	0	0	0	0	Male	38	Married / De facto	No	Australia		English		No religion		Certificate or trade / apprenticeship	$15,600 - $31,199 per year	0	0	1	0	0	0
0	1	1	0	0	0	0	0	0	0	1	Male	74	Divorced	No	Australia		English		No religion		Upper secondary (Year 12 / equivalent)	No response	0	0	0	0	1	0
1	1	1	1	0	0	1	0	1	0	0	Male	43	Divorced	No	Other	Vietnam	Other	Vietnamese, Korean	Catholic		Bachelor degree	$52,000 - $77,999 per year	1	0	0	0	0	0
0	0	0	1	0	1	0	1	0	1	0	Female	41	Married / De facto	No	Other	UK	English		Anglican (Church of England)		Bachelor degree	No response	0	0	0	0	1	0
1	1	1	0	0	0	0	0	1	0	0	Female	24	Married / De facto	No	Other	UK	English		No religion		Bachelor degree	$1 - $15,599 per year	0	1	1	0	0	0
1	1	1	0	0	0	0	0	1	0	0	Female	44	Married / De facto	No	Other	NZL	English		No religion		Diploma	$78,000 or more per year	0	1	0	0	0	0
0	1	0	0	0	1	0	0	0	0	0	Female	23	Never married / single	No	Other	Scotland	English		No religion		Bachelor degree	$1 - $15,599 per year	0	0	0	1	0	0
0	1	0	0	0	0	0	1	0	0	1	Female	24	Never married / single	No	Other	Ireland	English		No religion		Bachelor degree	$31,200 - $51,999 per year	1	0	0	0	0	0
0	0	1	0	0	0	0	0	1	0	0	Female	35	Married / De facto	No	Australia		English		No religion		Lower secondary (Year 10 or equivalent)	$78,000 or more per year	0	0	1	0	0	0
1	1	1	1	0	0	0	0	1	0	0	Male	24	Never married / single	No	Australia		English		Catholic		Bachelor degree	$31,200 - $51,999 per year	1	0	0	0	0	0
1	1	1	1	0	0	0	0	1	0	0	Male	30	Never married / single	No	Australia		English		No religion		Diploma	$15,600 - $31,199 per year	0	0	1	0	0	1
0	0	1	1	0	1	0	0	0	0	1	Male	60	Married / De facto	No	Australia		English		Anglican		Certificate or trade / apprenticeship	$78,000 or more per year	1	0	0	0	0	0
1	1	1	1	0	0	1	0	1	1	0	Female	34	Married / De facto	No	Australia		English		No religion		Postgraduate qualification or degree	$52,000 - $77,999 per year	0	0	0	1	0	0
0	0	1	1	0	0	1	0	1	0	1	Female	66	Widowed	No	Other	UK	English		No religion		Lower secondary (Year 10 or equivalent)	$1 - $15,599 per year	0	0	0	0	1	0
1	1	1	0	1	0	0	0	0	0	0	Female	49	Divorced	No	Other	Portugal	Other	Portuguese, French.	Catholic		Bachelor degree	$31,200 - $51,999 per year	1	0	0	0	0	0
1	1	1	1	1	1	0	1	0	0	0	Female	24	Never married / single	No	Australia		Other		No religion		Bachelor degree	$15,600 - $31,199 per year	1	0	0	0	0	0
1	1	1	1	0	1	0	1	0	0	0	Female	48	Married / De facto	No	Other	UK	English		Anglican (Church of England)		Postgraduate qualification or degree	$78,000 or more per year	0	1	0	0	0	1
1	1	1	1	1	0	1	0	1	0	0	Male	48	Married / De facto	No	Australia		English		No religion		Certificate or trade / apprenticeship	$78,000 or more per year	1	0	0	0	0	0
0	0	1	1	0	1	0	1	0	1	0	Male	38	Married / De facto	No	Australia		English		No religion		Postgraduate qualification or degree	$78,000 or more per year	1	0	0	0	0	0
1	1	1	0	0	0	1	0	1	0	0	Male	49	Never married / single	No	Other	Ireland	Other	Irish	No religion		Diploma	$78,000 or more per year	1	0	0	0	0	0
1	1	1	1	1	0	1	1	1	1	0	Female	42	Never married / single	No	Australia		English		Anglican (Church of England)		Certificate or trade / apprenticeship	$31,200 - $51,999 per year	0	0	1	0	0	0
1	1	1	0	0	0	1	0	1	0	0	Female	46	Married / De facto	No	Australia		English		No religion		Upper secondary (Year 12 / equivalent)	No response	1	0	0	0	0	0
0	0	1	0	0	0	1	0	1	0	0	Female	17	Never married / single	No	Australia		English		No religion		Lower secondary (Year 10 or equivalent)	Nil / no income	0	0	0	0	0	1
0	1	1	1	0	1	1	1	1	1	1	Female	47	Married / De facto	No	Australia		English		Anglican		Bachelor degree	$78,000 or more per year	0	1	0	0	0	0
1	1	1	0	0	1	0	1	1	0	0	Female	29	Never married / single	No	Australia		Other	Arabic	Other	Muslim	Postgraduate qualification or degree	$78,000 or more per year	1	0	0	0	0	1
1	1	1	0	0	0	1	0	1	0	0	Female	26	Never married / single	No	Other	NZ	English		No religion		Certificate or trade / apprenticeship	$31,200 - $51,999 per year	1	0	0	0	0	0
1	1	1	1	0	0	0	0	1	0	0	Male	34	Never married / single	No	Australia		English		No religion		Upper secondary (Year 12 / equivalent)	$31,200 - $51,999 per year	1	0	0	0	0	0
0	0	1	0	0	0	1	0	0	0	0	Male	21	Never married / single	No	Other	Ireland	English		Catholic		Diploma	$52,000 - $77,999 per year	1	0	0	0	0	0
0	0	0	1	0	0	1	0	0	0	0	Male	29	Never married / single	No	Australia		English		No religion		Bachelor degree	$78,000 or more per year	1	0	0	0	0	0
0	0	1	1	1	0	0	0	1	0	0	Male	70	Married / De facto	No	Australia		English		Anglican (Church of England)		Bachelor degree	$78,000 or more per year	1	0	0	0	0	0
0	0	1	1	1	0	0	0	1	0	0	Male	32	Married / De facto	No	Other	India	Other	Gujarati / Hindu	Other	Muslim	Postgraduate qualification or degree	$52,000 - $77,999 per year	1	0	0	0	0	0
1	1	1	1	0	0	0	0	1	0	0	Male	48	Divorced	No	Other	Belgium	Other	French	Catholic		Diploma	$78,000 or more per year	1	0	0	0	0	0
0	0	0	1	1	0	0	0	1	0	0	Male	20	Never married / single	No	Other	Peru	Other	Spanish	Catholic		Upper secondary (Year 12 / equivalent)	No response	0	0	1	0	0	0
1	1	1	1	0	0	1	0	1	0	0	Male	74	Married / De facto	Yes, Aboriginal	Australia		English		No religion		Primary school	$15,600 - $31,199 per year	0	0	0	0	1	0
0	1	1	0	0	0	1	0	0	0	0	Male	17	Never married / single	No	Australia		English		No religion		Lower secondary (Year 10 or equivalent)	$1 - $15,599 per year	0	0	1	0	0	0
1	1	1	0	0	1	0	0	0	0	0	Male	27	Married / De facto	No	Australia		English		No religion		Upper secondary (Year 12 / equivalent)	$31,200 - $51,999 per year	1	0	0	0	0	0
1	1	1	1	0	0	0	0	0	0	1	Male	57	Widowed	Yes, Aboriginal	Australia		English		No religion		Certificate or trade / apprenticeship	$15,600 - $31,199 per year	0	1	0	0	0	0
1	1	1	0	0	0	1	0	0	0	0	Male	33.3525	Never married / single	Yes, Aboriginal	Australia		English		No religion		Upper secondary (Year 12 / equivalent)	$15,600 - $31,199 per year	0	0	0	0	1	0
0	1	1	1	0	1	9	1	0	1	1	Female	53	Married / De facto	No	Australia		English		Catholic		Bachelor degree	$52,000 - $77,999 per year	0	1	0	0	0	1
1	1	1	1	0	1	1	0	0	0	0	Female	23	Never married / single	No	Australia		English		Catholic		Bachelor degree	$52,000 - $77,999 per year	1	0	0	0	0	0
0	0	0	0	0	0	0	0	0	0	0	Female	65	Married / De facto	No	Australia		English		Catholic		Upper secondary (Year 12 / equivalent)	$52,000 - $77,999 per year	0	0	0	0	1	0
1	1	1	1	0	0	0	0	0	0	1	Female	55	Married / De facto	No	Other	Great Britain	English		Anglican (Church of England)		Lower secondary (Year 10 or equivalent)	No response	1	0	0	0	0	0
1	1	1	1	1	0	0	0	1	0	0	Male	62	Married / De facto	No	Australia		English		No religion		Diploma	No response	0	0	0	0	0	0
0	1	1	1	0	0	0	0	1	0	0	Male	23	Married / De facto	No	Australia		English		No religion		Bachelor degree	$78,000 or more per year	1	0	0	0	0	0
1	1	0	0	0	0	1	0	0	0	0	Male	49	Married / De facto	No	Australia		Other	Spanish	No religion		Certificate or trade / apprenticeship	$78,000 or more per year	1	0	0	0	0	0
1	1	1	1	1	0	0	0	0	0	0	Male	64	Married / De facto	No	Australia		English		Catholic		Lower secondary (Year 10 or equivalent)	$15,600 - $31,199 per year	0	0	0	0	1	0
1	1	1	1	0	1	0	0	0	0	0	Female	70	Divorced	No	Other	Scotland	English		Catholic		Lower secondary (Year 10 or equivalent)	$15,600 - $31,199 per year	0	0	0	0	1	0
0	1	1	1	0	0	1	0	1	0	1	Female	26	Married / De facto	No	Australia		English		No religion		Certificate or trade / apprenticeship	$78,000 or more per year	1	0	0	0	0	0
1	1	1	1	0	1	0	0	0	1	0	Female	16	Never married / single	No	Australia		English		Catholic		Lower secondary (Year 10 or equivalent)	Nil / no income	0	0	0	0	0	1
1	1	1	0	0	1	0	1	0	1	0	Male	52	Divorced	No	Other	UK	English		No religion		Lower secondary (Year 10 or equivalent)	Nil / no income	0	0	0	0	1	0
1	1	1	0	0	0	0	1	0	0	0	Female	49	Married / De facto	No	Other	UK	English		No religion		Bachelor degree	Nil / no income	0	0	0	0	1	0
1	1	1	1	1	0	1	0	1	0	0	Female	32.0849	Married / De facto	No	Australia		English		No religion		Lower secondary (Year 10 or equivalent)	$1 - $15,599 per year	0	0	0	0	1	0
0	0	0	1	0	1	0	0	0	0	0	Male	21.6153	Never married / single	Yes, both Aboriginal and Torres Strait Islander	Australia		English		No religion		Lower secondary (Year 10 or equivalent)	$1 - $15,599 per year	0	0	0	0	1	0
1	1	1	1	1	0	1	0	1	0	0	Female	53	Married / De facto	No	Australia		English		Other	Baptist	Postgraduate qualification or degree	$78,000 or more per year	0	0	1	0	0	0
0	0	0	0	0	0	0	0	0	0	0	Female	33	Married / De facto	No	Other	France	Other	French	No religion		Postgraduate qualification or degree	$78,000 or more per year	1	0	0	0	0	0
0	0	0	0	0	0	0	0	0	0	0	Male	22	Never married / single	No	Australia		English		No religion		Certificate or trade / apprenticeship	$1 - $15,599 per year	0	0	0	0	0	1
1	1	1	0	0	0	0	1	0	1	1	Male	22	Never married / single	No	Australia		English		No religion		Bachelor degree	$31,200 - $51,999 per year	1	0	0	0	0	0
1	1	1	1	0	0	0	0	1	0	1	Male	43	Never married / single	No	Australia		English		Anglican (Church of England)		Lower secondary (Year 10 or equivalent)	$15,600 - $31,199 per year	0	0	0	0	1	0
1	1	1	1	0	0	1	0	1	0	0	Male	52	Married / De facto	No	Australia		English		Anglican (Church of England)		Certificate or trade / apprenticeship	$52,000 - $77,999 per year	1	0	0	0	0	0
0	0	0	1	0	0	0	0	1	0	0	Male	34	Never married / single	No	Australia		English		Catholic		Lower secondary (Year 10 or equivalent)	$31,200 - $51,999 per year	0	0	1	0	0	0
0	1	1	0	0	0	1	0	0	0	1	Male	23	Never married / single	No	Australia		English		No religion		Postgraduate qualification or degree	$52,000 - $77,999 per year	0	1	0	0	0	0
1	1	1	0	0	0	0	1	0	0	0	Female	19	Never married / single	No	Other	England	English		Other	Undecided	Upper secondary (Year 12 / equivalent)	No response	1	0	0	0	0	0
0	0	0	1	0	0	0	0	1	0	0	Male	73	Married / De facto	No	Other	Germany	Other	German	Catholic		Certificate or trade / apprenticeship	$1 - $15,599 per year	0	0	0	0	1	0
1	1	1	1	0	0	0	0	0	0	1	Male	69	Divorced	No	Australia		English		Other	Bahai	Certificate or trade / apprenticeship	$15,600 - $31,199 per year	0	0	0	0	1	0
0	0	1	1	1	0	1	0	1	0	0	Male	75.5044	Widowed	No	Other	England	English		Anglican (Church of England)		Certificate or trade / apprenticeship	$78,000 or more per year	0	0	0	0	1	0
1	1	1	1	0	0	0	0	1	0	0	Male	36	Married / De facto	No	Australia		English		No religion		Upper secondary (Year 12 / equivalent)	$78,000 or more per year	0	0	1	0	0	0
1	0	1	1	1	0	1	0	1	0	0	Female	72	Divorced	No	Other	Scotland	English		Other	Buddhist	Bachelor degree	$15,600 - $31,199 per year	0	0	0	0	1	0
0	1	1	1	1	0	1	0	1	0	0	Female	16	Never married / single	No	Australia		English		Catholic		Lower secondary (Year 10 or equivalent)	Nil / no income	0	1	0	0	0	0
0	1	0	0	0	0	0	1	0	1	0	Female	40	Married / De facto	No	Australia		English		Anglican (Church of England)		Bachelor degree	$78,000 or more per year	1	0	0	0	0	0
0	1	0	0	0	0	0	0	1	0	0	Male	41	Married / De facto	No	Other	Taiwan	Other	Chinese	No religion		Postgraduate qualification or degree	$78,000 or more per year	1	0	0	0	0	0
1	0	0	0	0	0	1	0	0	0	0	Male	21	Never married / single	No	Other	Columbia	Other	Spanish	Catholic		Bachelor degree	Nil / no income	0	0	0	0	0	1
1	1	1	0	0	1	0	1	0	1	0	Male	38	Married / De facto	No	Australia		Other	German	No religion		Postgraduate qualification or degree	$78,000 or more per year	1	0	0	0	0	0
1	1	1	1	0	0	0	0	0	0	1	Male	44	Married / De facto	Yes, Aboriginal	Australia		English		Other	Spiritual - Aboriginal	Lower secondary (Year 10 or equivalent)	$78,000 or more per year	1	0	0	0	0	0
1	1	1	1	0	0	1	0	1	0	0	Male	34	Married / De facto	Yes, Aboriginal	Australia		English		Other	Life.	Certificate or trade / apprenticeship	$31,200 - $51,999 per year	1	0	0	0	0	0
0	0	1	0	0	0	1	0	0	0	0	Female	57	Married / De facto	No	Australia		English		No religion		Diploma	$78,000 or more per year	0	1	0	0	0	0
1	1	0	0	0	1	0	0	0	0	0	Female	28	Never married / single	No	Australia		English		No religion		Bachelor degree	$78,000 or more per year	1	0	0	0	0	0
0	1	1	0	0	0	0	0	1	0	0	Female	44	Married / De facto	No	Australia		English		No religion		Diploma	$78,000 or more per year	1	0	0	0	0	0
0	1	1	1	0	1	0	0	1	0	0	Female	22.1766	Married / De facto	No	Australia		English		Other	Jehovah's Witness	Certificate or trade / apprenticeship	$31,200 - $51,999 per year	0	0	1	0	0	0
0	1	1	0	1	0	0	0	1	0	0	Male	24.6133	Married / De facto	No	Australia		Other	Spanish	Other	Jehovah's Witness	Diploma	$31,200 - $51,999 per year	0	1	0	0	0	0
0	0	1	1	0	0	1	0	1	1	0	Male	18.3409	Never married / single	No	Australia		English		No religion		Upper secondary (Year 12 / equivalent)	Nil / no income	0	0	0	1	0	1
0	0	1	0	0	0	0	0	0	1	0	Male	35	Never married / single	No	Other	New Zealand	English		No religion		Postgraduate qualification or degree	$78,000 or more per year	1	0	0	0	0	0
1	1	1	0	0	1	0	1	0	1	1	Female	29	Married / De facto	No	Australia		English		No religion		Bachelor degree	$31,200 - $51,999 per year	0	1	0	0	0	1
0	0	1	0	0	0	0	1	0	0	0	Female	16	Never married / single	No	Australia		English		Catholic		Lower secondary (Year 10 or equivalent)	Nil / no income	0	0	0	0	0	1
1	1	0	0	0	0	0	0	0	0	1	Female	16	Never married / single	Yes, Aboriginal	Australia		English		Other	Buddhist	Certificate or trade / apprenticeship	Nil / no income	1	0	0	0	0	0
1	1	1	0	0	0	0	0	0	0	1	Female	76	Widowed	No	Australia		English		Other	Spiritual person	Diploma	$15,600 - $31,199 per year	0	0	0	0	1	0
0	1	1	0	0	1	0	1	0	0	0	Male	24	Never married / single	No	Australia		English		No religion		Bachelor degree	$31,200 - $51,999 per year	1	0	0	0	0	0
1	1	1	0	0	0	1	1	1	1	0	Male	44	Married / De facto	No	Australia		English		No religion		Diploma	$31,200 - $51,999 per year	1	0	0	0	0	0
0	1	1	1	1	0	1	0	1	0	0	Male	53	Married / De facto	No	Australia		English		Other	Presbyterian	Bachelor degree	$78,000 or more per year	1	0	0	0	0	0
0	1	0	0	0	0	0	1	0	0	0	Female	28	Married / De facto	No	Australia		English		Other	SOA	Bachelor degree	$78,000 or more per year	1	0	0	0	0	0
1	1	1	0	0	0	1	0	1	0	0	Female	30	Married / De facto	No	Australia		Other	Arabic	No religion		Bachelor degree	$78,000 or more per year	1	0	0	0	0	0
1	1	1	0	1	0	0	0	1	0	0	Female	23	Married / De facto	No	Australia		English		Other	Committed Christian	Postgraduate qualification or degree	$1 - $15,599 per year	0	1	0	1	0	0
0	1	1	0	0	0	1	0	1	0	0	Female	38	Married / De facto	No	Australia		English		Catholic		Certificate or trade / apprenticeship	$78,000 or more per year	0	1	0	0	0	0
1	1	1	1	0	1	0	0	0	1	1	Female	60.2765	Never married / single	No	Australia		English		No religion		Bachelor degree	$1 - $15,599 per year	0	0	0	0	0	1
0	0	1	0	0	0	0	0	1	0	0	Male	23	Never married / single	No	Other	India	Other	Hindu	Other	Hindu	Bachelor degree	$31,200 - $51,999 per year	0	0	1	0	0	0
1	1	0	0	0	1	0	1	0	0	0	Male	33.0897	Married / De facto	No	Australia		English		No religion		Postgraduate qualification or degree	$78,000 or more per year	1	0	0	0	0	0
0	0	1	0	0	0	0	0	0	1	0	Male	24	Never married / single	No	Other	UK	English		No religion		Bachelor degree	$1 - $15,599 per year	0	0	0	0	0	1
1	1	1	0	1	0	1	1	1	1	0	Female	48	Married / De facto	No	Australia		English		Other	Buddhist	Certificate or trade / apprenticeship	$78,000 or more per year	0	0	0	1	0	0
1	1	1	0	0	0	0	0	0	0	1	Female	25	Married / De facto	No response	Australia		English		No religion		Bachelor degree	$78,000 or more per year	1	0	0	0	0	0
1	1	1	1	0	0	0	0	1	0	0	Female	25	Married / De facto	No	Australia		English		No religion		Bachelor degree	$52,000 - $77,999 per year	1	0	0	0	0	1
1	1	1	1	1	0	1	0	0	0	0	Male	62	Married / De facto	No	Australia		English		Catholic		Diploma	$78,000 or more per year	0	0	0	0	1	0
1	1	1	1	0	0	1	0	1	0	0	Male	21	Never married / single	No	Australia		English		Other	Pagan	Upper secondary (Year 12 / equivalent)	$15,600 - $31,199 per year	0	0	0	1	0	0
1	1	1	0	0	0	0	0	1	0	0	Male	17	Never married / single	No	Australia		English		No religion		Upper secondary (Year 12 / equivalent)	$31,200 - $51,999 per year	0	0	0	1	0	0
0	0	0	0	0	0	0	0	0	0	0	Male	23	Never married / single	No	Australia		English		Other	Atheist	Diploma	$31,200 - $51,999 per year	0	0	0	0	0	1
1	1	1	1	0	0	1	1	1	0	0	Male	64	Married / De facto	No	Australia		English		Anglican (Church of England)		Upper secondary (Year 12 / equivalent)	$31,200 - $51,999 per year	0	0	0	0	1	0
1	1	1	1	1	0	0	0	1	0	0	Female	57	Married / De facto	No	Australia		English		No religion		Postgraduate qualification or degree	$78,000 or more per year	0	0	0	0	1	0
0	1	0	0	0	0	1	0	1	0	1	Female	22	Married / De facto	No	Australia		English		No religion		Upper secondary (Year 12 / equivalent)	$52,000 - $77,999 per year	0	1	0	0	0	0
1	1	1	1	0	0	1	0	1	0	0	Female	28	Married / De facto	No	Australia		English		No religion		Bachelor degree	$78,000 or more per year	0	0	0	0	1	0
1	0	0	0	0	0	0	0	1	0	0	Female	19	Never married / single	No	Australia		English		No religion		Certificate or trade / apprenticeship	$15,600 - $31,199 per year	1	0	0	0	0	0
1	1	1	1	0	0	0	0	1	0	0	Female	37.2649	Married / De facto	No	Australia		English		Anglican (Church of England)		Certificate or trade / apprenticeship	$78,000 or more per year	1	0	0	0	0	0
0	0	1	0	0	0	1	1	1	0	0	Female	15.9288	Never married / single	No	Australia		English		Other	Christian	Lower secondary (Year 10 or equivalent)	$1 - $15,599 per year	0	0	1	0	0	1
0	0	0	1	1	0	0	0	0	0	0	Male	62	Widowed	No	Australia		English		No religion		Postgraduate qualification or degree	$1 - $15,599 per year	0	0	0	0	1	0
1	1	1	0	0	0	0	0	0	0	1	Male	29	Divorced	No	Australia		English		Other	Buddhist	Bachelor degree	$52,000 - $77,999 per year	0	0	0	0	0	0
0	1	1	0	0	1	0	0	0	0	1	Female	27	Married / De facto	No	Other	Canada	English		No religion		Postgraduate qualification or degree	$52,000 - $77,999 per year	0	0	1	0	0	0
1	1	0	0	0	1	0	0	0	0	0	Female	20	Never married / single	No	Other	Germany	Other	Bosnian	No religion		Bachelor degree	Nil / no income	0	0	1	0	0	1
1	1	1	1	0	1	0	1	0	1	0	Female	42	Married / De facto	No	Australia		English		Anglican (Church of England)		Diploma	$78,000 or more per year	0	1	0	0	0	0
1	1	1	0	0	0	0	0	1	0	0	Female	64	Never married / single	No	Australia		English		No religion		Bachelor degree	$52,000 - $77,999 per year	0	0	0	0	1	0
1	1	1	1	1	0	0	0	1	0	1	Female	58	Never married / single	No	Australia		English		No religion		Diploma	$52,000 - $77,999 per year	1	0	0	0	0	0
1	1	1	0	0	0	1	0	1	0	0	Male	34	Married / De facto	No	Australia		English		No religion		Bachelor degree	$78,000 or more per year	0	0	0	1	0	0
1	1	1	1	0	0	0	0	1	0	0	Male	45	Married / De facto	No	Australia		English		Anglican (Church of England)		Certificate or trade / apprenticeship	$78,000 or more per year	1	0	0	0	0	0
0	0	1	0	0	0	1	0	0	0	0	Female	67	Married / De facto	No	Australia		English		Other	SOA	Bachelor degree	$78,000 or more per year	0	1	0	0	0	0
1	1	1	0	0	1	0	1	0	0	0	Female	24	Never married / single	No	Australia		English		No religion		Postgraduate qualification or degree	$52,000 - $77,999 per year	0	1	0	0	0	0
1	1	1	1	0	0	1	0	0	0	0	Female	30	Married / De facto	No	Other	UK	English		No religion		Diploma	$52,000 - $77,999 per year	0	0	0	0	1	0
