# Supplementary material for: Should I drink responsibly, safely or properly? Confusing messages about reducing alcohol-related harm
Source: PLoS One. 2017 Sep 21;12(9):e0184705. doi: 10.1371/journal.pone.0184705 (PMC5608266; doi:10.1371/journal.pone.0184705)
Supplement: S2 Dataset — (XLS) [file pone.0184705.s008.xls]

## Sheet: DATA
Consent	In which state of Australia do you currently reside in?	Which of the following age categories do you fit into?	Ad1 “How to drink properly” - Which audience do you believe the ad is intended for? (select all that apply)	Ad1 “How to drink properly” - Which audience do you believe the ad is intended for? (select all that apply)	Ad1 “How to drink properly” - Which audience do you believe the ad is intended for? (select all that apply)	Ad1 “How to drink properly” - Which audience do you believe the ad is intended for? (select all that apply)	Ad1 “How to drink properly”- Is this ad relevant to you?	Ad2 “Kids absorb your drinking” - Which audience do you believe the ad is intended for? (select all that apply)	Ad2 “Kids absorb your drinking” - Which audience do you believe the ad is intended for? (select all that apply)	Ad2 “Kids absorb your drinking” - Which audience do you believe the ad is intended for? (select all that apply)	Ad2 “Kids absorb your drinking” - Which audience do you believe the ad is intended for? (select all that apply)	Ad2 “Kids absorb your drinking” - Is this ad relevant to you?	Ad3 “Friends are waiting” - Which audience do you believe the ad is intended for? (select all that apply)	Ad3 “Friends are waiting” - Which audience do you believe the ad is intended for? (select all that apply)	Ad3 “Friends are waiting” - Which audience do you believe the ad is intended for? (select all that apply)	Ad3 “Friends are waiting” - Which audience do you believe the ad is intended for? (select all that apply)	Ad3 “Friends are waiting” - Is this ad relevant to you?	Ad4 “Know when to say when” - Which audience do you believe the ad is intended for? (select all that apply)	Ad4 “Know when to say when” - Which audience do you believe the ad is intended for? (select all that apply)	Ad4 “Know when to say when” - Which audience do you believe the ad is intended for? (select all that apply)	Ad4 “Know when to say when” - Which audience do you believe the ad is intended for? (select all that apply)	Ad4 “Know when to say when” - Is this ad relevant to you?	Gender	What is your present marital status?	Are you of Aboriginal or Torres Strait Islander origin?	In which country were you born?	Country - other	Do you speak a language other than English at home?	Language - other	What is your religion?	Religion - other	What is the highest level of education you completed?	What is the total of all household wages/salaries, government benefits, pensions, allowances and other income you usually receive before tax?	What is your current employment status (select all that apply)						You are eligible to enter a draw to win a $100 iTunes gift voucher. To participate please tick yes below and click next.
Yes	Victoria	46+ years of age		Young adults aged 18-25 years			No	Teenagers aged 12-17 years				No		Young adults aged 18-25 years			No		Young adults aged 18-25 years	Adults aged 25 +		No	Female	Married / de facto	No	Australia		No, English only		Anglican (Church of England)		Bachelor degree	$78,000 or more per year		Part-time					Yes
Yes	Victoria	26-45 years of age		Young adults aged 18-25 years	Adults aged 25 +		Yes			Adults aged 25 +	Parents	No		Young adults aged 18-25 years			Yes		Young adults aged 18-25 years	Adults aged 25 +	Parents	Yes	Female	Married / de facto	No	Australia		No, English only		No religion		Postgraduate qualification or degree	$52,000 - $77,999 per year				Looking for work			No
Yes	Victoria	46+ years of age		Young adults aged 18-25 years	Adults aged 25 +		No	Teenagers aged 12-17 years			Parents	No		Young adults aged 18-25 years			No		Young adults aged 18-25 years	Adults aged 25 +	Parents	No	Male	Separated but not divorced	No	Other - please specify:	England UK	No, English only		Other - please specify:	Penticostel	Certificate or trade/apprenticeship	$1 - $15,599 per year					Not in the workforce		Yes
Yes	Victoria	16-25 years of age		Young adults aged 18-25 years			No			Adults aged 25 +		No	Teenagers aged 12-17 years	Young adults aged 18-25 years	Adults aged 25 +		No		Young adults aged 18-25 years	Adults aged 25 +	Parents	Yes	Female	Married / de facto	No	Other - please specify:	UK	No, English only		No religion		Bachelor degree	$15,600 - $31,199 per year		Part-time					Yes
Yes	Victoria	16-25 years of age		Young adults aged 18-25 years	Adults aged 25 +		Yes			Adults aged 25 +	Parents	No		Young adults aged 18-25 years	Adults aged 25 +		Yes		Young adults aged 18-25 years	Adults aged 25 +	Parents	Yes	Female	Married / de facto	No	Australia		No, English only		No religion		Bachelor degree	$15,600 - $31,199 per year			Casual				Yes
Yes	New South Wales	16-25 years of age		Young adults aged 18-25 years			No				Parents	No		Young adults aged 18-25 years	Adults aged 25 +	Parents	No		Young adults aged 18-25 years	Adults aged 25 +	Parents	No	Female	Never married / single	No	Australia		No, English only		Other - please specify:	Baptist	Lower secondary (Year 10 or equivalent)	$1 - $15,599 per year			Casual			Student	Yes
Yes	Victoria	26-45 years of age		Young adults aged 18-25 years			Yes				Parents	No				Parents	No				Parents	No	Male	Never married / single	No	Australia		Yes, other - please specify:	Italian	No religion		Certificate or trade/apprenticeship	$31,200 - $51,999 per year			Casual				Yes
Yes	New South Wales	46+ years of age									Parents	Yes	Teenagers aged 12-17 years	Young adults aged 18-25 years	Adults aged 25 +	Parents	Yes	Teenagers aged 12-17 years	Young adults aged 18-25 years	Adults aged 25 +	Parents	Yes	Female	Never married / single	No	Australia		No, English only		No religion		Diploma	$52,000 - $77,999 per year	Full-time						Yes
Yes	Other	26-45 years of age	Teenagers aged 12-17 years	Young adults aged 18-25 years	Adults aged 25 +	Parents	No				Parents	Yes			Adults aged 25 +		Yes		Young adults aged 18-25 years	Adults aged 25 +	Parents	No	Male	Married / de facto	No	Australia		No, English only		Anglican (Church of England)		Certificate or trade/apprenticeship	$78,000 or more per year	Full-time						Yes
Yes	New South Wales	26-45 years of age	Teenagers aged 12-17 years	Young adults aged 18-25 years	Adults aged 25 +		No				Parents	Yes		Young adults aged 18-25 years			No			Adults aged 25 +		No	Male	Married / de facto	No	Australia		Yes, other - please specify:	German	No religion		Postgraduate qualification or degree	$78,000 or more per year	Full-time						Yes
Yes	Western Australia	16-25 years of age		Young adults aged 18-25 years	Adults aged 25 +		No				Parents	No		Young adults aged 18-25 years			No			Adults aged 25 +	Parents	No	Male	Never married / single	No	Australia		No, English only		Other - please specify:	Christian	Lower secondary (Year 10 or equivalent)	Nil / no income						Student	Yes
Yes	New South Wales	46+ years of age	Teenagers aged 12-17 years	Young adults aged 18-25 years	Adults aged 25 +	Parents	Yes	Teenagers aged 12-17 years	Young adults aged 18-25 years	Adults aged 25 +	Parents	Yes		Young adults aged 18-25 years	Adults aged 25 +	Parents	Yes	Teenagers aged 12-17 years	Young adults aged 18-25 years	Adults aged 25 +	Parents	Yes	Female	Widowed	No	Other - please specify:	England	No, English only		Anglican (Church of England)		Lower secondary (Year 10 or equivalent)	$15,600 - $31,199 per year					Not in the workforce		Yes
Yes	New South Wales	16-25 years of age	Teenagers aged 12-17 years	Young adults aged 18-25 years	Adults aged 25 +		No				Parents	No		Young adults aged 18-25 years	Adults aged 25 +		No		Young adults aged 18-25 years	Adults aged 25 +		No	Female	Never married / single	No	Australia		No, English only		Catholic		Upper secondary (Year 12 or equivalent)	$52,000 - $77,999 per year		Part-time				Student	Yes
Yes	New South Wales	16-25 years of age	Teenagers aged 12-17 years	Young adults aged 18-25 years			Yes				Parents	No	Teenagers aged 12-17 years	Young adults aged 18-25 years	Adults aged 25 +	Parents	Yes		Young adults aged 18-25 years	Adults aged 25 +	Parents	Yes	Male	Never married / single	No	Other - please specify:	England	No, English only		No religion		Upper secondary (Year 12 or equivalent)	$1 - $15,599 per year		Part-time				Student	Yes
Yes	New South Wales	26-45 years of age	Teenagers aged 12-17 years	Young adults aged 18-25 years			Yes				Parents	Yes		Young adults aged 18-25 years			No			Adults aged 25 +	Parents	Yes	Female	Married / de facto	No	Australia		No, English only		No religion		Bachelor degree	$31,200 - $51,999 per year		Part-time				Student	Yes
Yes	Victoria	26-45 years of age		Young adults aged 18-25 years			Yes				Parents	No		Young adults aged 18-25 years			No		Young adults aged 18-25 years	Adults aged 25 +		No	Female	Married / de facto	No	Australia		No, English only		No religion		Postgraduate qualification or degree	$52,000 - $77,999 per year	Full-time						Yes
Yes	Other	16-25 years of age		Young adults aged 18-25 years			Yes		Young adults aged 18-25 years	Adults aged 25 +	Parents	No	Teenagers aged 12-17 years	Young adults aged 18-25 years	Adults aged 25 +	Parents	No	Teenagers aged 12-17 years	Young adults aged 18-25 years	Adults aged 25 +	Parents	Yes	Female	Never married / single	No	Australia		No, English only		Catholic		Bachelor degree	$52,000 - $77,999 per year	Full-time						Yes
Yes	Victoria	16-25 years of age		Young adults aged 18-25 years			Yes				Parents	No			Adults aged 25 +		No		Young adults aged 18-25 years	Adults aged 25 +	Parents	No	Female	Never married / single	No	Australia		No, English only		Catholic		Lower secondary (Year 10 or equivalent)	$15,600 - $31,199 per year						Student	Yes
Yes	New South Wales	16-25 years of age		Young adults aged 18-25 years	Adults aged 25 +		Yes				Parents	No		Young adults aged 18-25 years	Adults aged 25 +		No		Young adults aged 18-25 years	Adults aged 25 +	Parents	Yes	Female	Never married / single	No	Other - please specify:	England	No, English only		No religion		Upper secondary (Year 12 or equivalent)	$1 - $15,599 per year		Part-time				Student	Yes
Yes	Victoria	46+ years of age		Young adults aged 18-25 years	Adults aged 25 +		No		Young adults aged 18-25 years	Adults aged 25 +	Parents	No		Young adults aged 18-25 years	Adults aged 25 +		No	Teenagers aged 12-17 years	Young adults aged 18-25 years	Adults aged 25 +		No	Male	Married / de facto	No	Australia		No, English only		No religion		Certificate or trade/apprenticeship	$78,000 or more per year	Full-time						Yes
Yes	Victoria	26-45 years of age	Teenagers aged 12-17 years	Young adults aged 18-25 years	Adults aged 25 +	Parents	No	Teenagers aged 12-17 years	Young adults aged 18-25 years	Adults aged 25 +	Parents	No	Teenagers aged 12-17 years	Young adults aged 18-25 years	Adults aged 25 +	Parents	Yes		Young adults aged 18-25 years	Adults aged 25 +	Parents	Yes	Female	Never married / single	No	Other - please specify:	New Zealand	No, English only		No religion		Bachelor degree	$31,200 - $51,999 per year		Part-time					Yes
Yes	Western Australia	26-45 years of age		Young adults aged 18-25 years	Adults aged 25 +		Yes	Teenagers aged 12-17 years	Young adults aged 18-25 years		Parents	No		Young adults aged 18-25 years	Adults aged 25 +		Yes		Young adults aged 18-25 years	Adults aged 25 +	Parents	No	Male	Never married / single	No	Australia		No, English only		Other - please specify:	Spiritual	Certificate or trade/apprenticeship	$31,200 - $51,999 per year						Student	Yes
Yes	New South Wales	16-25 years of age		Young adults aged 18-25 years	Adults aged 25 +	Parents	No				Parents	No		Young adults aged 18-25 years	Adults aged 25 +		Yes		Young adults aged 18-25 years	Adults aged 25 +	Parents	No	Female	Married / de facto	No	Australia		No, English only		Other - please specify:	The Church of Jesus Christ of Latter-Day Saints	Certificate or trade/apprenticeship	$1 - $15,599 per year			Casual			Student	Yes
Yes	Other	26-45 years of age		Young adults aged 18-25 years			No	Teenagers aged 12-17 years			Parents	Yes			Adults aged 25 +		Yes			Adults aged 25 +	Parents	No	Female	Never married / single	No	Australia		No, English only		No religion		Certificate or trade/apprenticeship	$31,200 - $51,999 per year	Full-time						Yes
Yes	Victoria	16-25 years of age	Teenagers aged 12-17 years	Young adults aged 18-25 years			No				Parents	Yes		Young adults aged 18-25 years	Adults aged 25 +		No		Young adults aged 18-25 years	Adults aged 25 +	Parents	No	Male	Never married / single	No	Other - please specify:	Malaysia	Yes, other - please specify:	Cantonese	No religion		Upper secondary (Year 12 or equivalent)	$31,200 - $51,999 per year						Student	Yes
Yes	Victoria	16-25 years of age		Young adults aged 18-25 years			Yes			Adults aged 25 +		No		Young adults aged 18-25 years	Adults aged 25 +		No			Adults aged 25 +		No	Male	Never married / single	No	Other - please specify:	Afghanistan	Yes, other - please specify:	Persian/Dari	Other - please specify:	Agnostic.	Upper secondary (Year 12 or equivalent)	$31,200 - $51,999 per year			Casual	Looking for work		Student	Yes
Yes	New South Wales	26-45 years of age	Teenagers aged 12-17 years	Young adults aged 18-25 years			Yes	Teenagers aged 12-17 years	Young adults aged 18-25 years	Adults aged 25 +	Parents	Yes		Young adults aged 18-25 years			Yes	Teenagers aged 12-17 years	Young adults aged 18-25 years	Adults aged 25 +	Parents	Yes	Male	Never married / single	No	Australia		No, English only		Other - please specify:	Christian (baptist denomination).	Upper secondary (Year 12 or equivalent)	$78,000 or more per year		Part-time					Yes
Yes	New South Wales	46+ years of age		Young adults aged 18-25 years	Adults aged 25 +	Parents	Yes				Parents	Yes		Young adults aged 18-25 years			Yes		Young adults aged 18-25 years	Adults aged 25 +	Parents	Yes	Female	Married / de facto	No	Other - please specify:	Canada	No, English only		Catholic		Diploma	$78,000 or more per year				Looking for work			Yes
Yes	Victoria	46+ years of age		Young adults aged 18-25 years			No				Parents	No		Young adults aged 18-25 years	Adults aged 25 +		Yes			Adults aged 25 +	Parents	No	Female	Married / de facto	No	Australia		No, English only		No religion		Lower secondary (Year 10 or equivalent)	$31,200 - $51,999 per year	Full-time						Yes
Yes	New South Wales	16-25 years of age		Young adults aged 18-25 years	Adults aged 25 +		Yes				Parents	Yes		Young adults aged 18-25 years	Adults aged 25 +		Yes			Adults aged 25 +	Parents	Yes	Female	Married / de facto	No	Australia		No, English only		Other - please specify:	Christian (protestant)	Certificate or trade/apprenticeship	$78,000 or more per year		Part-time				Student	Yes
Yes	Western Australia	26-45 years of age		Young adults aged 18-25 years			No				Parents	No		Young adults aged 18-25 years	Adults aged 25 +		Yes		Young adults aged 18-25 years	Adults aged 25 +		Yes	Female	Married / de facto	No	Other - please specify:	New Zealand	No, English only		No religion		Diploma	$52,000 - $77,999 per year				Looking for work			Yes
Yes	Victoria	16-25 years of age		Young adults aged 18-25 years			Yes				Parents	Yes		Young adults aged 18-25 years			Yes		Young adults aged 18-25 years			Yes	Female	Never married / single	No	Other - please specify:	England	No, English only		Anglican (Church of England)		Lower secondary (Year 10 or equivalent)	$1 - $15,599 per year			Casual			Student	Yes
Yes	Victoria	16-25 years of age		Young adults aged 18-25 years	Adults aged 25 +		No				Parents	Yes		Young adults aged 18-25 years			Yes			Adults aged 25 +	Parents	No	Female	Never married / single	No	Australia		No, English only		No religion		Upper secondary (Year 12 or equivalent)	Nil / no income			Casual			Student	Yes
Yes	Western Australia	26-45 years of age		Young adults aged 18-25 years			No				Parents	No		Young adults aged 18-25 years			No			Adults aged 25 +		No	Male	Married / de facto	No	Other - please specify:	Nz	Yes, other - please specify:	Pidgin	Other - please specify:	Jedi	Diploma	$78,000 or more per year					Not in the workforce		Yes
Yes	Victoria	16-25 years of age		Young adults aged 18-25 years			Yes				Parents	No		Young adults aged 18-25 years			No			Adults aged 25 +	Parents	No	Female	Never married / single	No	Australia		No, English only		Catholic		Upper secondary (Year 12 or equivalent)	$1 - $15,599 per year				Looking for work		Student	Yes
Yes	New South Wales	46+ years of age		Young adults aged 18-25 years			Yes		Young adults aged 18-25 years			Yes		Young adults aged 18-25 years			Yes			Adults aged 25 +		Yes	Female	Separated but not divorced	No	Australia		No, English only		Other - please specify:	Christian woman	Certificate or trade/apprenticeship	$1 - $15,599 per year					Not in the workforce		Yes
Yes	Victoria	16-25 years of age		Young adults aged 18-25 years			Yes				Parents	No		Young adults aged 18-25 years			Yes			Adults aged 25 +		Yes	Male	Never married / single	No	Australia		No, English only		Catholic		Upper secondary (Year 12 or equivalent)	Nil / no income			Casual			Student	No
Yes	New South Wales	16-25 years of age		Young adults aged 18-25 years			No				Parents	No		Young adults aged 18-25 years			Yes			Adults aged 25 +	Parents	No	Female	Never married / single	No	Australia		Yes, other - please specify:	Chinese	Other - please specify:	Buddhism	Certificate or trade/apprenticeship	Nil / no income				Looking for work			Yes
Yes	New South Wales	46+ years of age		Young adults aged 18-25 years	Adults aged 25 +		No				Parents	Yes	Teenagers aged 12-17 years	Young adults aged 18-25 years	Adults aged 25 +	Parents	No			Adults aged 25 +	Parents	No	Male	Divorced	No	Australia		No, English only		No religion		Bachelor degree	$78,000 or more per year					Not in the workforce		Yes
Yes	Other	26-45 years of age		Young adults aged 18-25 years	Adults aged 25 +		No				Parents	No		Young adults aged 18-25 years			Yes			Adults aged 25 +		No	Female	Married / de facto	No	Australia		No, English only		No religion		Postgraduate qualification or degree	$78,000 or more per year	Full-time		Casual				Yes
Yes	Other	46+ years of age	Teenagers aged 12-17 years	Young adults aged 18-25 years			No				Parents	Yes	Teenagers aged 12-17 years	Young adults aged 18-25 years	Adults aged 25 +	Parents	Yes	Teenagers aged 12-17 years	Young adults aged 18-25 years	Adults aged 25 +	Parents	Yes	Female	Married / de facto	No	Australia		No, English only		No religion		Diploma						Not in the workforce
Yes	New South Wales	16-25 years of age		Young adults aged 18-25 years	Adults aged 25 +		Yes				Parents	No		Young adults aged 18-25 years	Adults aged 25 +		No			Adults aged 25 +		Yes	Female	Married / de facto	No	Australia		No, English only		No religion		Bachelor degree	$78,000 or more per year	Full-time						Yes
Yes	New South Wales	26-45 years of age		Young adults aged 18-25 years	Adults aged 25 +	Parents	Yes	Teenagers aged 12-17 years	Young adults aged 18-25 years	Adults aged 25 +	Parents	Yes		Young adults aged 18-25 years	Adults aged 25 +	Parents	No		Young adults aged 18-25 years	Adults aged 25 +	Parents	Yes	Female	Never married / single	No	Other - please specify:	Papua New Guinea	No, English only		Catholic		Certificate or trade/apprenticeship	$15,600 - $31,199 per year						Student	Yes
Yes	Victoria	16-25 years of age	Teenagers aged 12-17 years	Young adults aged 18-25 years	Adults aged 25 +		Yes				Parents	No		Young adults aged 18-25 years	Adults aged 25 +		Yes			Adults aged 25 +		Yes	Female	Never married / single	No	Australia		No, English only		No religion		Upper secondary (Year 12 or equivalent)	$52,000 - $77,999 per year			Casual			Student	Yes
Yes	Victoria	16-25 years of age			Adults aged 25 +		No				Parents	No		Young adults aged 18-25 years			Yes	Teenagers aged 12-17 years	Young adults aged 18-25 years	Adults aged 25 +	Parents	Yes	Female	Never married / single	No	Australia		No, English only		Catholic		Upper secondary (Year 12 or equivalent)			Part-time				Student	Yes
Yes	New South Wales	26-45 years of age		Young adults aged 18-25 years			No				Parents	No		Young adults aged 18-25 years			Yes			Adults aged 25 +	Parents	No	Female	Married / de facto	No	Other - please specify:	Iran	Yes, other - please specify:	Farsi	No religion		Postgraduate qualification or degree	$52,000 - $77,999 per year	Full-time						Yes
Yes	Victoria	16-25 years of age		Young adults aged 18-25 years	Adults aged 25 +		No			Adults aged 25 +	Parents	No		Young adults aged 18-25 years	Adults aged 25 +	Parents	No		Young adults aged 18-25 years	Adults aged 25 +	Parents	No	Male	Never married / single	No	Australia		No, English only		Catholic		Upper secondary (Year 12 or equivalent)	$1 - $15,599 per year			Casual				Yes
Yes	New South Wales	16-25 years of age	Teenagers aged 12-17 years	Young adults aged 18-25 years			Yes			Adults aged 25 +	Parents	No		Young adults aged 18-25 years			No			Adults aged 25 +		Yes	Male	Never married / single	No	Australia		No, English only		Catholic		Upper secondary (Year 12 or equivalent)	$15,600 - $31,199 per year			Casual			Student	Yes
Yes	Victoria	16-25 years of age		Young adults aged 18-25 years	Adults aged 25 +		Yes			Adults aged 25 +	Parents	No		Young adults aged 18-25 years			Yes		Young adults aged 18-25 years	Adults aged 25 +	Parents	No	Female	Never married / single	No	Australia		No, English only		Catholic		Upper secondary (Year 12 or equivalent)	$1 - $15,599 per year				Looking for work		Student	Yes
Yes	New South Wales	26-45 years of age		Young adults aged 18-25 years			No	Teenagers aged 12-17 years				No			Adults aged 25 +		No			Adults aged 25 +	Parents	No	Female	Married / de facto	No	Other - please specify:	Macedonia	Yes, other - please specify:	Macedonian	Other - please specify:	Orthodox	Bachelor degree	$52,000 - $77,999 per year	Full-time						Yes
Yes	Victoria	16-25 years of age	Teenagers aged 12-17 years	Young adults aged 18-25 years			No			Adults aged 25 +	Parents	No		Young adults aged 18-25 years	Adults aged 25 +	Parents	No	Teenagers aged 12-17 years	Young adults aged 18-25 years	Adults aged 25 +	Parents	No	Female	Never married / single	No	Australia		No, English only		No religion		Upper secondary (Year 12 or equivalent)	$15,600 - $31,199 per year			Casual			Student	Yes
Yes	Victoria	16-25 years of age	Teenagers aged 12-17 years	Young adults aged 18-25 years			Yes				Parents	Yes		Young adults aged 18-25 years			Yes			Adults aged 25 +	Parents	Yes	Male	Never married / single	No	Australia		No, English only		Catholic		Upper secondary (Year 12 or equivalent)	Nil / no income			Casual				Yes
Yes	Other	26-45 years of age			Adults aged 25 +		No			Adults aged 25 +	Parents	No		Young adults aged 18-25 years			No		Young adults aged 18-25 years	Adults aged 25 +	Parents	No	Female	Never married / single	No	Australia		No, English only		Catholic		Bachelor degree	$52,000 - $77,999 per year			Casual			Student	Yes
Yes	Victoria	16-25 years of age		Young adults aged 18-25 years	Adults aged 25 +		No				Parents	No		Young adults aged 18-25 years			Yes			Adults aged 25 +		Yes	Female	Never married / single	No	Australia		No, English only		Catholic		Bachelor degree	Nil / no income						Student	Yes
Yes	New South Wales	16-25 years of age		Young adults aged 18-25 years	Adults aged 25 +		Yes				Parents	No		Young adults aged 18-25 years	Adults aged 25 +		Yes		Young adults aged 18-25 years	Adults aged 25 +		Yes	Male	Never married / single	No	Australia		No, English only		No religion		Upper secondary (Year 12 or equivalent)	$31,200 - $51,999 per year		Part-time					Yes
Yes	Other	16-25 years of age		Young adults aged 18-25 years			No			Adults aged 25 +	Parents	No		Young adults aged 18-25 years			Yes			Adults aged 25 +		No	Female	Never married / single	No	Australia		No, English only		Catholic		Upper secondary (Year 12 or equivalent)	$52,000 - $77,999 per year			Casual	Looking for work		Student	Yes
Yes	New South Wales	46+ years of age		Young adults aged 18-25 years			No				Parents	Yes		Young adults aged 18-25 years	Adults aged 25 +		No		Young adults aged 18-25 years	Adults aged 25 +	Parents	Yes	Female	Separated but not divorced	No	Australia		No, English only		Catholic		Bachelor degree	$78,000 or more per year	Full-time						Yes
Yes	New South Wales	16-25 years of age		Young adults aged 18-25 years	Adults aged 25 +	Parents	No	Teenagers aged 12-17 years	Young adults aged 18-25 years	Adults aged 25 +	Parents	Yes		Young adults aged 18-25 years			Yes		Young adults aged 18-25 years	Adults aged 25 +	Parents	Yes	Female	Never married / single	No	Other - please specify:	China	Yes, other - please specify:	Shanghainese	Other - please specify:	Buddhist	Upper secondary (Year 12 or equivalent)	Nil / no income						Student	Yes
Yes	Other	16-25 years of age		Young adults aged 18-25 years	Adults aged 25 +		No				Parents	No		Young adults aged 18-25 years	Adults aged 25 +		No		Young adults aged 18-25 years	Adults aged 25 +	Parents	No	Female	Never married / single	No	Australia		No, English only		Catholic		Upper secondary (Year 12 or equivalent)	$52,000 - $77,999 per year						Student	Yes
Yes	Other	16-25 years of age		Young adults aged 18-25 years			Yes				Parents	No		Young adults aged 18-25 years			No			Adults aged 25 +		No	Female	Never married / single	No	Australia		No, English only		No religion		Upper secondary (Year 12 or equivalent)	$15,600 - $31,199 per year						Student	Yes
Yes	Other	16-25 years of age		Young adults aged 18-25 years	Adults aged 25 +		No				Parents	No		Young adults aged 18-25 years			Yes		Young adults aged 18-25 years	Adults aged 25 +	Parents	No	Female	Married / de facto	No	Australia		No, English only		No religion		Certificate or trade/apprenticeship	$1 - $15,599 per year						Student	Yes
Yes	Victoria	16-25 years of age	Teenagers aged 12-17 years	Young adults aged 18-25 years			Yes				Parents	No	Teenagers aged 12-17 years	Young adults aged 18-25 years	Adults aged 25 +	Parents	No	Teenagers aged 12-17 years	Young adults aged 18-25 years	Adults aged 25 +	Parents	Yes	Male	Never married / single	No	Australia		No, English only		Catholic		Upper secondary (Year 12 or equivalent)	$15,600 - $31,199 per year						Student	Yes
Yes	Victoria	16-25 years of age		Young adults aged 18-25 years			Yes				Parents	Yes		Young adults aged 18-25 years			Yes			Adults aged 25 +		No	Female	Never married / single	No	Australia		No, English only		No religion		Upper secondary (Year 12 or equivalent)	Nil / no income						Student	Yes
Yes	Other	16-25 years of age	Teenagers aged 12-17 years	Young adults aged 18-25 years	Adults aged 25 +		Yes			Adults aged 25 +	Parents	No	Teenagers aged 12-17 years				No		Young adults aged 18-25 years	Adults aged 25 +	Parents	Yes	Male	Never married / single	Yes, Aboriginal	Australia		No, English only		Catholic		Certificate or trade/apprenticeship	$1 - $15,599 per year			Casual				Yes
Yes	New South Wales	16-25 years of age		Young adults aged 18-25 years	Adults aged 25 +		Yes				Parents	No	Teenagers aged 12-17 years	Young adults aged 18-25 years			Yes		Young adults aged 18-25 years	Adults aged 25 +	Parents	No	Female	Never married / single	No	Australia		Yes, other - please specify:	Armenian	Other - please specify:	Armenian Apostolic	Bachelor degree	$1 - $15,599 per year			Casual				Yes
Yes	Victoria	16-25 years of age	Teenagers aged 12-17 years	Young adults aged 18-25 years	Adults aged 25 +		Yes				Parents	Yes		Young adults aged 18-25 years			Yes	Teenagers aged 12-17 years	Young adults aged 18-25 years	Adults aged 25 +	Parents	No	Female	Married / de facto	No	Australia		No, English only		No religion		Diploma	$15,600 - $31,199 per year		Part-time					Yes
Yes	New South Wales	16-25 years of age	Teenagers aged 12-17 years	Young adults aged 18-25 years			No				Parents	No	Teenagers aged 12-17 years	Young adults aged 18-25 years			Yes	Teenagers aged 12-17 years	Young adults aged 18-25 years	Adults aged 25 +	Parents	Yes	Female	Never married / single	No	Australia		No, English only		Other - please specify:	Eclectic Pagan	Upper secondary (Year 12 or equivalent)	$78,000 or more per year						Student	Yes
Yes	Other	26-45 years of age			Adults aged 25 +		No				Parents	Yes		Young adults aged 18-25 years			Yes		Young adults aged 18-25 years	Adults aged 25 +	Parents	Yes	Female	Married / de facto	No	Australia		No, English only		Catholic		Diploma	$78,000 or more per year	Full-time						Yes
Yes	New South Wales	16-25 years of age	Teenagers aged 12-17 years	Young adults aged 18-25 years			Yes			Adults aged 25 +	Parents	Yes	Teenagers aged 12-17 years	Young adults aged 18-25 years	Adults aged 25 +		No		Young adults aged 18-25 years	Adults aged 25 +	Parents	Yes	Female	Never married / single	No	Australia		No, English only		No religion		Bachelor degree	$15,600 - $31,199 per year				Looking for work	Not in the workforce		Yes
Yes	Victoria	16-25 years of age		Young adults aged 18-25 years	Adults aged 25 +		Yes				Parents	No		Young adults aged 18-25 years			Yes		Young adults aged 18-25 years	Adults aged 25 +		No	Male	Never married / single	No	Australia		No, English only		No religion		Upper secondary (Year 12 or equivalent)	$78,000 or more per year	Full-time						Yes
Yes	Other	26-45 years of age		Young adults aged 18-25 years	Adults aged 25 +		Yes				Parents	Yes		Young adults aged 18-25 years			Yes		Young adults aged 18-25 years			No	Female	Married / de facto	Yes, Aboriginal	Australia		No, English only		Anglican (Church of England)		Upper secondary (Year 12 or equivalent)	$52,000 - $77,999 per year					Not in the workforce	Student	Yes
Yes	New South Wales	16-25 years of age	Teenagers aged 12-17 years	Young adults aged 18-25 years	Adults aged 25 +		Yes				Parents	Yes	Teenagers aged 12-17 years	Young adults aged 18-25 years	Adults aged 25 +	Parents	Yes		Young adults aged 18-25 years	Adults aged 25 +	Parents	No	Female	Never married / single	No	Australia		No, English only		Catholic		Bachelor degree	$15,600 - $31,199 per year			Casual			Student	Yes
Yes	New South Wales	16-25 years of age		Young adults aged 18-25 years			Yes				Parents	No	Teenagers aged 12-17 years	Young adults aged 18-25 years	Adults aged 25 +	Parents	Yes				Parents	Yes	Female	Never married / single	No	Australia		No, English only		Anglican (Church of England)		Upper secondary (Year 12 or equivalent)	$1 - $15,599 per year			Casual			Student	Yes
Yes	Victoria	16-25 years of age	Teenagers aged 12-17 years	Young adults aged 18-25 years			Yes			Adults aged 25 +	Parents	No		Young adults aged 18-25 years			Yes		Young adults aged 18-25 years	Adults aged 25 +	Parents	Yes	Female	Never married / single	No	Other - please specify:	England	No, English only		No religion		Diploma	$1 - $15,599 per year			Casual			Student	Yes
Yes	New South Wales	16-25 years of age	Teenagers aged 12-17 years	Young adults aged 18-25 years	Adults aged 25 +	Parents	Yes		Young adults aged 18-25 years	Adults aged 25 +	Parents	Yes		Young adults aged 18-25 years	Adults aged 25 +		No	Teenagers aged 12-17 years	Young adults aged 18-25 years	Adults aged 25 +	Parents	Yes	Male	Never married / single	No	Australia		No, English only		No religion		Diploma	$31,200 - $51,999 per year						Student	Yes
Yes	Other	16-25 years of age		Young adults aged 18-25 years	Adults aged 25 +		No	Teenagers aged 12-17 years			Parents	No		Young adults aged 18-25 years			Yes			Adults aged 25 +	Parents	No	Female	Never married / single	No	Australia		No, English only		Catholic		Upper secondary (Year 12 or equivalent)	$1 - $15,599 per year		Part-time	Casual			Student	Yes
Yes	Victoria	16-25 years of age		Young adults aged 18-25 years	Adults aged 25 +		No				Parents	No		Young adults aged 18-25 years			Yes		Young adults aged 18-25 years	Adults aged 25 +	Parents	Yes	Female	Never married / single	No	Australia		No, English only		No religion		Upper secondary (Year 12 or equivalent)	$78,000 or more per year		Part-time				Student	Yes
Yes	Victoria	16-25 years of age	Teenagers aged 12-17 years	Young adults aged 18-25 years	Adults aged 25 +		No			Adults aged 25 +	Parents	No	Teenagers aged 12-17 years	Young adults aged 18-25 years	Adults aged 25 +		No	Teenagers aged 12-17 years	Young adults aged 18-25 years	Adults aged 25 +		No	Female	Never married / single	No	Australia		No, English only		Anglican (Church of England)		Upper secondary (Year 12 or equivalent)	$1 - $15,599 per year			Casual			Student	Yes
Yes	Victoria	16-25 years of age		Young adults aged 18-25 years			Yes				Parents	No		Young adults aged 18-25 years			Yes			Adults aged 25 +		Yes	Female	Never married / single	No	Australia		No, English only		Catholic		Upper secondary (Year 12 or equivalent)	$1 - $15,599 per year			Casual			Student	Yes
Yes	Victoria	26-45 years of age		Young adults aged 18-25 years	Adults aged 25 +		Yes			Adults aged 25 +	Parents	No		Young adults aged 18-25 years			No		Young adults aged 18-25 years	Adults aged 25 +	Parents	Yes	Female	Married / de facto	No	Australia		No, English only		Catholic		Upper secondary (Year 12 or equivalent)	$78,000 or more per year		Part-time					Yes
Yes	Victoria	16-25 years of age	Teenagers aged 12-17 years	Young adults aged 18-25 years			Yes	Teenagers aged 12-17 years	Young adults aged 18-25 years		Parents	Yes		Young adults aged 18-25 years	Adults aged 25 +	Parents	Yes		Young adults aged 18-25 years	Adults aged 25 +		Yes	Female	Never married / single	No	Australia		No, English only		Other - please specify:	Baptist	Upper secondary (Year 12 or equivalent)	$1 - $15,599 per year		Part-time				Student	Yes
Yes	Other	26-45 years of age		Young adults aged 18-25 years	Adults aged 25 +		No			Adults aged 25 +	Parents	Yes		Young adults aged 18-25 years	Adults aged 25 +	Parents	Yes	Teenagers aged 12-17 years	Young adults aged 18-25 years	Adults aged 25 +		Yes	Female	Married / de facto	No	Australia		No, English only		Catholic		Postgraduate qualification or degree	$78,000 or more per year				Looking for work			Yes
Yes	New South Wales	16-25 years of age			Adults aged 25 +		No	Teenagers aged 12-17 years	Young adults aged 18-25 years			Yes		Young adults aged 18-25 years	Adults aged 25 +		No		Young adults aged 18-25 years	Adults aged 25 +		Yes	Female	Never married / single	Yes, Aboriginal	Australia		No, English only		Other - please specify:	Anglican and Catholic	Bachelor degree	$1 - $15,599 per year			Casual			Student	Yes
Yes	Victoria	16-25 years of age		Young adults aged 18-25 years			Yes				Parents	No		Young adults aged 18-25 years	Adults aged 25 +		Yes	Teenagers aged 12-17 years	Young adults aged 18-25 years	Adults aged 25 +	Parents	Yes	Female	Never married / single	No	Australia		No, English only		No religion		Upper secondary (Year 12 or equivalent)				Casual				Yes
Yes	New South Wales	16-25 years of age		Young adults aged 18-25 years			Yes				Parents	No	Teenagers aged 12-17 years	Young adults aged 18-25 years	Adults aged 25 +	Parents	Yes				Parents	No	Female	Never married / single	No	Australia		No, English only		No religion		Bachelor degree	$31,200 - $51,999 per year	Full-time						Yes
Yes	Victoria	16-25 years of age		Young adults aged 18-25 years			Yes				Parents	Yes		Young adults aged 18-25 years			Yes			Adults aged 25 +		Yes	Male	Never married / single	No	Australia		No, English only		Catholic		Upper secondary (Year 12 or equivalent)	$1 - $15,599 per year			Casual				Yes
Yes	New South Wales	16-25 years of age	Teenagers aged 12-17 years	Young adults aged 18-25 years			No			Adults aged 25 +	Parents	No		Young adults aged 18-25 years			No		Young adults aged 18-25 years	Adults aged 25 +	Parents	Yes	Female	Never married / single	No	Australia		No, English only		Catholic		Bachelor degree	$15,600 - $31,199 per year		Part-time					Yes
Yes	Other	16-25 years of age		Young adults aged 18-25 years			Yes				Parents	No		Young adults aged 18-25 years			Yes			Adults aged 25 +	Parents	Yes	Female	Never married / single	No	Australia		No, English only		Catholic		Upper secondary (Year 12 or equivalent)				Casual				Yes
Yes	Other	16-25 years of age	Teenagers aged 12-17 years	Young adults aged 18-25 years	Adults aged 25 +	Parents	Yes				Parents	No	Teenagers aged 12-17 years	Young adults aged 18-25 years	Adults aged 25 +	Parents	No			Adults aged 25 +	Parents	No	Male	Never married / single	No	Australia		No, English only		No religion		Upper secondary (Year 12 or equivalent)	Nil / no income				Looking for work		Student	Yes
Yes	Other	26-45 years of age		Young adults aged 18-25 years	Adults aged 25 +	Parents	Yes				Parents	Yes		Young adults aged 18-25 years			No			Adults aged 25 +		Yes	Female	Married / de facto	No	Other - please specify:	Ireland	No, English only		Catholic		Bachelor degree	$1 - $15,599 per year			Casual				Yes
Yes	Other	26-45 years of age	Teenagers aged 12-17 years	Young adults aged 18-25 years			Yes				Parents	Yes	Teenagers aged 12-17 years	Young adults aged 18-25 years	Adults aged 25 +	Parents	No	Teenagers aged 12-17 years	Young adults aged 18-25 years	Adults aged 25 +	Parents	No	Male	Married / de facto	No	Australia		No, English only		Catholic		Bachelor degree	$78,000 or more per year	Full-time						Yes
Yes	Other	16-25 years of age	Teenagers aged 12-17 years	Young adults aged 18-25 years			Yes				Parents	No	Teenagers aged 12-17 years	Young adults aged 18-25 years	Adults aged 25 +	Parents	Yes			Adults aged 25 +		Yes	Female	Never married / single	No	Australia		No, English only		No religion		Upper secondary (Year 12 or equivalent)	$1 - $15,599 per year			Casual				Yes
Yes	New South Wales	16-25 years of age	Teenagers aged 12-17 years	Young adults aged 18-25 years	Adults aged 25 +	Parents	No			Adults aged 25 +	Parents	No		Young adults aged 18-25 years			No	Teenagers aged 12-17 years	Young adults aged 18-25 years	Adults aged 25 +	Parents	No	Female	Never married / single	No	Australia		Yes, other - please specify:	Arabic	Other - please specify:	Coptic orthodox	Upper secondary (Year 12 or equivalent)							Student	Yes
Yes	Victoria	26-45 years of age	Teenagers aged 12-17 years	Young adults aged 18-25 years			No			Adults aged 25 +	Parents	No		Young adults aged 18-25 years	Adults aged 25 +		No		Young adults aged 18-25 years	Adults aged 25 +	Parents	No	Female	Married / de facto	Yes, Aboriginal	Australia		No, English only		No religion		Upper secondary (Year 12 or equivalent)	$31,200 - $51,999 per year			Casual				Yes
Yes	Victoria	16-25 years of age		Young adults aged 18-25 years	Adults aged 25 +		No			Adults aged 25 +	Parents	No		Young adults aged 18-25 years			Yes			Adults aged 25 +	Parents	No	Female	Never married / single	No	Australia		No, English only		No religion		Upper secondary (Year 12 or equivalent)	$1 - $15,599 per year						Student	Yes
Yes	Victoria	16-25 years of age			Adults aged 25 +	Parents	Yes				Parents	No		Young adults aged 18-25 years	Adults aged 25 +		No	Teenagers aged 12-17 years	Young adults aged 18-25 years	Adults aged 25 +	Parents	No	Male	Never married / single	No	Australia		No, English only		Other - please specify:	Christian	Diploma	$1 - $15,599 per year			Casual			Student	Yes
Yes	New South Wales	26-45 years of age			Adults aged 25 +		Yes				Parents	No			Adults aged 25 +		No			Adults aged 25 +		No	Female	Married / de facto	No	Other - please specify:	Netherlands	No, English only		No religion		Bachelor degree	$78,000 or more per year	Full-time						Yes
Yes	Victoria	16-25 years of age		Young adults aged 18-25 years			Yes	Teenagers aged 12-17 years		Adults aged 25 +	Parents	No		Young adults aged 18-25 years			Yes		Young adults aged 18-25 years	Adults aged 25 +	Parents	Yes	Male	Never married / single	No	Australia		No, English only		No religion		Upper secondary (Year 12 or equivalent)	$78,000 or more per year			Casual			Student	Yes
Yes	Victoria	16-25 years of age		Young adults aged 18-25 years			Yes				Parents	Yes		Young adults aged 18-25 years			Yes	Teenagers aged 12-17 years	Young adults aged 18-25 years	Adults aged 25 +	Parents	No	Female	Never married / single	No	Australia		No, English only		No religion		Upper secondary (Year 12 or equivalent)	$1 - $15,599 per year			Casual				Yes
Yes	Victoria	16-25 years of age		Young adults aged 18-25 years			Yes				Parents	No		Young adults aged 18-25 years	Adults aged 25 +		No			Adults aged 25 +		Yes	Female	Never married / single	No	Australia		No, English only		No religion		Upper secondary (Year 12 or equivalent)	$1 - $15,599 per year		Part-time				Student	Yes
Yes	Victoria	16-25 years of age			Adults aged 25 +		No				Parents	No	Teenagers aged 12-17 years	Young adults aged 18-25 years			Yes			Adults aged 25 +		Yes	Female	Never married / single	No	Australia		No, English only		No religion		Upper secondary (Year 12 or equivalent)	$1 - $15,599 per year			Casual			Student	Yes
Yes	Victoria	16-25 years of age		Young adults aged 18-25 years			No				Parents	Yes		Young adults aged 18-25 years			No		Young adults aged 18-25 years	Adults aged 25 +		Yes	Female	Never married / single	No	Australia		No, English only		Other - please specify:	Greek Orthodox	Upper secondary (Year 12 or equivalent)	$1 - $15,599 per year			Casual				Yes
Yes	New South Wales	16-25 years of age		Young adults aged 18-25 years			No				Parents	No		Young adults aged 18-25 years			No			Adults aged 25 +		No	Female	Never married / single	No	Australia		No, English only		No religion		Upper secondary (Year 12 or equivalent)	$78,000 or more per year				Looking for work			Yes
Yes	Other	16-25 years of age	Teenagers aged 12-17 years	Young adults aged 18-25 years			No		Young adults aged 18-25 years	Adults aged 25 +	Parents	No	Teenagers aged 12-17 years	Young adults aged 18-25 years	Adults aged 25 +	Parents	No	Teenagers aged 12-17 years	Young adults aged 18-25 years	Adults aged 25 +	Parents	No	Male	Never married / single	No	Australia		No, English only		Other - please specify:	Agnostic	Upper secondary (Year 12 or equivalent)	$1 - $15,599 per year			Casual				Yes
Yes	Victoria	16-25 years of age		Young adults aged 18-25 years			Yes				Parents	No		Young adults aged 18-25 years			No		Young adults aged 18-25 years			No	Female	Never married / single	No	Australia		No, English only		Catholic		Upper secondary (Year 12 or equivalent)	$78,000 or more per year						Student	Yes
Yes	Victoria	16-25 years of age		Young adults aged 18-25 years			No			Adults aged 25 +	Parents	No		Young adults aged 18-25 years	Adults aged 25 +		Yes		Young adults aged 18-25 years	Adults aged 25 +	Parents	No	Female	Never married / single	No	Australia		No, English only		Catholic		Upper secondary (Year 12 or equivalent)	$15,600 - $31,199 per year			Casual			Student	Yes
Yes	Victoria	16-25 years of age		Young adults aged 18-25 years			Yes			Adults aged 25 +		No		Young adults aged 18-25 years			Yes		Young adults aged 18-25 years			Yes	Female	Never married / single	No	Australia		No, English only		Catholic		Upper secondary (Year 12 or equivalent)	$15,600 - $31,199 per year			Casual				Yes
Yes	New South Wales	16-25 years of age		Young adults aged 18-25 years	Adults aged 25 +		Yes				Parents	No		Young adults aged 18-25 years	Adults aged 25 +		Yes			Adults aged 25 +	Parents	No	Female	Never married / single	No	Australia		No, English only		Other - please specify:	Orthodox	Upper secondary (Year 12 or equivalent)	$15,600 - $31,199 per year		Part-time				Student	Yes
Yes	New South Wales	16-25 years of age		Young adults aged 18-25 years	Adults aged 25 +		Yes				Parents	No		Young adults aged 18-25 years	Adults aged 25 +		No			Adults aged 25 +	Parents	No	Female	Never married / single	No	Australia		No, English only		Catholic		Upper secondary (Year 12 or equivalent)	$1 - $15,599 per year			Casual			Student	Yes
Yes	New South Wales	16-25 years of age		Young adults aged 18-25 years	Adults aged 25 +		No				Parents	Yes		Young adults aged 18-25 years	Adults aged 25 +		Yes		Young adults aged 18-25 years	Adults aged 25 +	Parents	Yes	Female	Never married / single	No	Australia		No, English only		Anglican (Church of England)		Bachelor degree	$1 - $15,599 per year						Student	Yes
Yes	Other	16-25 years of age		Young adults aged 18-25 years	Adults aged 25 +		No				Parents	No	Teenagers aged 12-17 years	Young adults aged 18-25 years	Adults aged 25 +	Parents	Yes		Young adults aged 18-25 years	Adults aged 25 +	Parents	No	Female	Never married / single	No	Australia		No, English only		Catholic		Upper secondary (Year 12 or equivalent)	$1 - $15,599 per year			Casual			Student	Yes
Yes	New South Wales	16-25 years of age		Young adults aged 18-25 years	Adults aged 25 +		Yes	Teenagers aged 12-17 years		Adults aged 25 +	Parents	Yes	Teenagers aged 12-17 years	Young adults aged 18-25 years			No	Teenagers aged 12-17 years	Young adults aged 18-25 years	Adults aged 25 +	Parents	No	Female	Never married / single	No	Other - please specify:	Bolivia	Yes, other - please specify:	Spanish	Catholic		Upper secondary (Year 12 or equivalent)	Nil / no income						Student	Yes
Yes	Other	46+ years of age		Young adults aged 18-25 years			No				Parents	Yes		Young adults aged 18-25 years			Yes			Adults aged 25 +	Parents	Yes	Female	Divorced	No	Australia		No, English only		Other - please specify:	Buddist	Bachelor degree	$52,000 - $77,999 per year	Full-time						Yes
Yes	Other	16-25 years of age		Young adults aged 18-25 years	Adults aged 25 +		No			Adults aged 25 +	Parents	No		Young adults aged 18-25 years	Adults aged 25 +		Yes		Young adults aged 18-25 years	Adults aged 25 +	Parents	Yes	Male	Never married / single	No	Australia		No, English only		Other - please specify:	Pantheism	Bachelor degree	$31,200 - $51,999 per year						Student	Yes
Yes	Other	16-25 years of age	Teenagers aged 12-17 years	Young adults aged 18-25 years			No			Adults aged 25 +	Parents	No		Young adults aged 18-25 years			Yes		Young adults aged 18-25 years	Adults aged 25 +	Parents	No	Female	Never married / single	Yes, Aboriginal	Australia		No, English only		Catholic		Upper secondary (Year 12 or equivalent)	$1 - $15,599 per year			Casual			Student	Yes
Yes	Victoria	46+ years of age		Young adults aged 18-25 years			Yes				Parents	Yes		Young adults aged 18-25 years			No			Adults aged 25 +		Yes	Female	Married / de facto	Yes, Aboriginal	Australia		No, English only		Catholic		Postgraduate qualification or degree	$78,000 or more per year						Student	Yes
Yes	Victoria	26-45 years of age		Young adults aged 18-25 years	Adults aged 25 +		Yes			Adults aged 25 +	Parents	Yes	Teenagers aged 12-17 years	Young adults aged 18-25 years	Adults aged 25 +		Yes			Adults aged 25 +	Parents	Yes	Female	Never married / single	No	Other - please specify:	Chile	Yes, other - please specify:	spanish	No religion		Postgraduate qualification or degree	Nil / no income						Student	No
Yes	Other	26-45 years of age	Teenagers aged 12-17 years	Young adults aged 18-25 years			No			Adults aged 25 +	Parents	Yes	Teenagers aged 12-17 years	Young adults aged 18-25 years			No	Teenagers aged 12-17 years	Young adults aged 18-25 years	Adults aged 25 +		Yes	Male	Married / de facto	No	Australia		No, English only		No religion		Bachelor degree	$78,000 or more per year	Full-time						No
Yes	New South Wales	16-25 years of age		Young adults aged 18-25 years			No		Young adults aged 18-25 years		Parents	Yes			Adults aged 25 +		No				Parents	Yes	Male	Never married / single	No	Australia		No, English only		Catholic		Upper secondary (Year 12 or equivalent)	$1 - $15,599 per year						Student	Yes
Yes	Other	16-25 years of age			Adults aged 25 +		Yes	Teenagers aged 12-17 years				No		Young adults aged 18-25 years			Yes				Parents	No	Female	Never married / single	No	Other - please specify:	England	Yes, other - please specify:	Italian	Catholic		Bachelor degree	$1 - $15,599 per year			Casual				Yes
Yes	Victoria	46+ years of age		Young adults aged 18-25 years			Yes				Parents	Yes		Young adults aged 18-25 years			No		Young adults aged 18-25 years	Adults aged 25 +	Parents	Yes	Male	Married / de facto	No	Australia		No, English only		Catholic		Postgraduate qualification or degree	$78,000 or more per year				Looking for work			Yes
Yes	New South Wales	16-25 years of age			Adults aged 25 +		Yes				Parents	No		Young adults aged 18-25 years	Adults aged 25 +		Yes			Adults aged 25 +	Parents	Yes	Female	Never married / single	No	Australia		No, English only		Other - please specify:	Christian	Upper secondary (Year 12 or equivalent)				Casual	Looking for work		Student	Yes
Yes	New South Wales	26-45 years of age		Young adults aged 18-25 years	Adults aged 25 +		No				Parents	Yes		Young adults aged 18-25 years			Yes		Young adults aged 18-25 years	Adults aged 25 +	Parents	No	Female	Never married / single	No	Australia		No, English only		No religion		Upper secondary (Year 12 or equivalent)	$31,200 - $51,999 per year						Student	Yes
Yes	New South Wales	16-25 years of age		Young adults aged 18-25 years			No			Adults aged 25 +	Parents	Yes	Teenagers aged 12-17 years	Young adults aged 18-25 years			Yes	Teenagers aged 12-17 years	Young adults aged 18-25 years	Adults aged 25 +	Parents	Yes	Female	Never married / single	No	Australia		No, English only		Anglican (Church of England)		Upper secondary (Year 12 or equivalent)	$78,000 or more per year						Student	Yes
Yes	New South Wales	16-25 years of age		Young adults aged 18-25 years			No	Teenagers aged 12-17 years			Parents	Yes		Young adults aged 18-25 years	Adults aged 25 +		Yes	Teenagers aged 12-17 years	Young adults aged 18-25 years	Adults aged 25 +	Parents	Yes	Female	Never married / single	No	Australia		No, English only		Catholic		Upper secondary (Year 12 or equivalent)	$1 - $15,599 per year				Looking for work		Student	Yes
Yes	Western Australia	46+ years of age			Adults aged 25 +		No				Parents	Yes		Young adults aged 18-25 years			Yes			Adults aged 25 +		No	Female	Married / de facto	No	Australia		No, English only		No religion		Diploma	Nil / no income				Looking for work			Yes
Yes	Victoria	16-25 years of age		Young adults aged 18-25 years			Yes			Adults aged 25 +		No		Young adults aged 18-25 years			Yes			Adults aged 25 +		No	Male	Never married / single	No	Australia		No, English only		No religion		Upper secondary (Year 12 or equivalent)				Casual				Yes
Yes	New South Wales	16-25 years of age	Teenagers aged 12-17 years	Young adults aged 18-25 years	Adults aged 25 +	Parents	No	Teenagers aged 12-17 years	Young adults aged 18-25 years	Adults aged 25 +	Parents	No	Teenagers aged 12-17 years	Young adults aged 18-25 years	Adults aged 25 +		No	Teenagers aged 12-17 years	Young adults aged 18-25 years	Adults aged 25 +	Parents	No	Female	Never married / single	No	Australia		No, English only		Catholic		Upper secondary (Year 12 or equivalent)	Nil / no income						Student	Yes
Yes	New South Wales	16-25 years of age			Adults aged 25 +		No				Parents	No		Young adults aged 18-25 years			No				Parents	No	Female	Married / de facto	No	Australia		No, English only		No religion		Certificate or trade/apprenticeship	Nil / no income		Part-time	Casual				Yes
Yes	Victoria	26-45 years of age		Young adults aged 18-25 years			Yes				Parents	No		Young adults aged 18-25 years			No			Adults aged 25 +		Yes	Male	Married / de facto	No	Australia		No, English only		No religion		Postgraduate qualification or degree	$1 - $15,599 per year				Looking for work		Student	Yes
Yes	Victoria	46+ years of age			Adults aged 25 +		Yes				Parents	No		Young adults aged 18-25 years			Yes			Adults aged 25 +	Parents	Yes	Female	Married / de facto	No	Australia		No, English only		No religion		Bachelor degree	$78,000 or more per year	Full-time						Yes
Yes	New South Wales	46+ years of age		Young adults aged 18-25 years	Adults aged 25 +		No				Parents	Yes		Young adults aged 18-25 years			Yes	Teenagers aged 12-17 years	Young adults aged 18-25 years	Adults aged 25 +	Parents	Yes	Female	Married / de facto	No	Australia		No, English only		No religion		Certificate or trade/apprenticeship	$78,000 or more per year	Full-time						No
Yes	New South Wales	26-45 years of age	Teenagers aged 12-17 years	Young adults aged 18-25 years			Yes				Parents	Yes		Young adults aged 18-25 years			Yes			Adults aged 25 +	Parents	No	Female	Never married / single	No	Australia		No, English only		No religion		Bachelor degree	$78,000 or more per year	Full-time						No
Yes	New South Wales	26-45 years of age		Young adults aged 18-25 years	Adults aged 25 +	Parents	No			Adults aged 25 +	Parents	Yes		Young adults aged 18-25 years			No			Adults aged 25 +	Parents	No	Female	Married / de facto	No	Australia		No, English only		No religion		Bachelor degree	$78,000 or more per year	Full-time						Yes
Yes	Victoria	16-25 years of age		Young adults aged 18-25 years			No				Parents	No			Adults aged 25 +		No			Adults aged 25 +	Parents	No	Male	Never married / single	No	Australia		Yes, other - please specify:	Tagalog	Catholic		Upper secondary (Year 12 or equivalent)	Nil / no income				Looking for work		Student	Yes
Yes	Other	46+ years of age		Young adults aged 18-25 years			No			Adults aged 25 +	Parents	No		Young adults aged 18-25 years			Yes			Adults aged 25 +		No	Male	Never married / single	No	Australia		No, English only		Catholic		Bachelor degree	$1 - $15,599 per year						Student	Yes
Yes	Other	26-45 years of age	Teenagers aged 12-17 years	Young adults aged 18-25 years	Adults aged 25 +	Parents	No				Parents	No		Young adults aged 18-25 years			No			Adults aged 25 +		No	Female	Never married / single	No	Australia		No, English only		Other - please specify:	Christian	Diploma	$1 - $15,599 per year						Student
Yes	Other	16-25 years of age	Teenagers aged 12-17 years	Young adults aged 18-25 years	Adults aged 25 +		Yes		Young adults aged 18-25 years	Adults aged 25 +	Parents	Yes		Young adults aged 18-25 years			Yes		Young adults aged 18-25 years	Adults aged 25 +	Parents	Yes	Male	Never married / single	No	Australia		No, English only		Catholic		Upper secondary (Year 12 or equivalent)	$78,000 or more per year						Student	Yes
Yes	New South Wales	16-25 years of age		Young adults aged 18-25 years			Yes			Adults aged 25 +	Parents	No		Young adults aged 18-25 years	Adults aged 25 +	Parents	No		Young adults aged 18-25 years	Adults aged 25 +	Parents	Yes	Male	Never married / single	No	Australia		No, English only		Catholic		Upper secondary (Year 12 or equivalent)	$78,000 or more per year						Student	Yes
Yes	Victoria	26-45 years of age		Young adults aged 18-25 years			Yes				Parents	Yes		Young adults aged 18-25 years			Yes		Young adults aged 18-25 years	Adults aged 25 +	Parents	Yes	Female	Married / de facto	No	Australia		No, English only		No religion		Postgraduate qualification or degree	$78,000 or more per year		Part-time					Yes
Yes	Victoria	16-25 years of age		Young adults aged 18-25 years			Yes				Parents	No		Young adults aged 18-25 years	Adults aged 25 +	Parents	Yes		Young adults aged 18-25 years	Adults aged 25 +	Parents	Yes	Male	Never married / single	No	Australia		No, English only				Upper secondary (Year 12 or equivalent)	$31,200 - $51,999 per year		Part-time					Yes
Yes	Other	16-25 years of age	Teenagers aged 12-17 years	Young adults aged 18-25 years			Yes			Adults aged 25 +	Parents	No		Young adults aged 18-25 years	Adults aged 25 +		Yes		Young adults aged 18-25 years	Adults aged 25 +		No	Male	Never married / single	No	Australia		No, English only		No religion		Upper secondary (Year 12 or equivalent)	$1 - $15,599 per year		Part-time					Yes
Yes	Victoria	26-45 years of age		Young adults aged 18-25 years			Yes				Parents	Yes		Young adults aged 18-25 years			Yes			Adults aged 25 +		No	Female	Married / de facto	No	Australia		No, English only		Catholic		Upper secondary (Year 12 or equivalent)	$78,000 or more per year					Not in the workforce		Yes
Yes	Victoria	16-25 years of age		Young adults aged 18-25 years			Yes	Teenagers aged 12-17 years				No		Young adults aged 18-25 years	Adults aged 25 +		Yes				Parents	No	Male	Never married / single	No	Australia		No, English only		No religion		Upper secondary (Year 12 or equivalent)	$15,600 - $31,199 per year		Part-time				Student	Yes
Yes	Other	26-45 years of age	Teenagers aged 12-17 years	Young adults aged 18-25 years	Adults aged 25 +		No				Parents	No		Young adults aged 18-25 years	Adults aged 25 +		No	Teenagers aged 12-17 years	Young adults aged 18-25 years	Adults aged 25 +	Parents	No	Female	Married / de facto	No	Australia		No, English only		No religion		Upper secondary (Year 12 or equivalent)							Student	Yes
Yes	New South Wales	16-25 years of age	Teenagers aged 12-17 years	Young adults aged 18-25 years	Adults aged 25 +		Yes		Young adults aged 18-25 years	Adults aged 25 +	Parents	Yes		Young adults aged 18-25 years			Yes		Young adults aged 18-25 years	Adults aged 25 +	Parents	Yes	Male	Never married / single	No	Australia		No, English only		Catholic		Upper secondary (Year 12 or equivalent)	Nil / no income			Casual			Student	Yes
Yes	Victoria	26-45 years of age	Teenagers aged 12-17 years	Young adults aged 18-25 years			No				Parents	No		Young adults aged 18-25 years			Yes		Young adults aged 18-25 years	Adults aged 25 +		Yes	Female	Never married / single	No	Australia		No, English only		No religion		Diploma							Student	Yes
Yes	New South Wales	26-45 years of age		Young adults aged 18-25 years	Adults aged 25 +		Yes				Parents	No		Young adults aged 18-25 years			Yes			Adults aged 25 +		Yes	Female	Married / de facto	No	Australia		No, English only		Catholic		Postgraduate qualification or degree	$78,000 or more per year	Full-time						No
Yes	New South Wales	26-45 years of age		Young adults aged 18-25 years	Adults aged 25 +		No				Parents	Yes		Young adults aged 18-25 years			No		Young adults aged 18-25 years	Adults aged 25 +	Parents	Yes	Female	Married / de facto	No	Australia		No, English only		Anglican (Church of England)		Postgraduate qualification or degree	$78,000 or more per year		Part-time					No
Yes	Victoria	26-45 years of age		Young adults aged 18-25 years	Adults aged 25 +		Yes				Parents	No	Teenagers aged 12-17 years	Young adults aged 18-25 years	Adults aged 25 +		Yes	Teenagers aged 12-17 years	Young adults aged 18-25 years	Adults aged 25 +		Yes	Female	Married / de facto	No	Australia		No, English only		No religion		Bachelor degree	$78,000 or more per year	Full-time						Yes
Yes	New South Wales	16-25 years of age		Young adults aged 18-25 years			Yes				Parents	No		Young adults aged 18-25 years			Yes				Parents	No	Male	Never married / single	No	Australia		No, English only		Other - please specify:	Buddhist	Upper secondary (Year 12 or equivalent)	$78,000 or more per year						Student	Yes
Yes	Victoria	46+ years of age			Adults aged 25 +		No	Teenagers aged 12-17 years				No		Young adults aged 18-25 years			No			Adults aged 25 +	Parents	No	Female	Divorced	No	Australia		No, English only		No religion		Certificate or trade/apprenticeship	$52,000 - $77,999 per year	Full-time						Yes
Yes	Western Australia	46+ years of age				Parents	No				Parents	Yes		Young adults aged 18-25 years			Yes			Adults aged 25 +		No	Male	Married / de facto	No	Other - please specify:	UK	Yes, other - please specify:	Malay	No religion		Postgraduate qualification or degree	$78,000 or more per year	Full-time						Yes
Yes	New South Wales	26-45 years of age	Teenagers aged 12-17 years	Young adults aged 18-25 years	Adults aged 25 +		No				Parents	Yes		Young adults aged 18-25 years	Adults aged 25 +		Yes		Young adults aged 18-25 years	Adults aged 25 +	Parents	No	Female	Never married / single	No	Other - please specify:	New Zealand	No, English only		Other - please specify:	Christian	Bachelor degree	$52,000 - $77,999 per year		Part-time	Casual			Student	Yes
Yes	New South Wales	46+ years of age		Young adults aged 18-25 years	Adults aged 25 +		No				Parents	Yes		Young adults aged 18-25 years	Adults aged 25 +		No		Young adults aged 18-25 years	Adults aged 25 +	Parents	Yes	Female	Married / de facto	No	Australia		No, English only		Anglican (Church of England)		Postgraduate qualification or degree	$78,000 or more per year	Full-time						Yes
Yes	New South Wales	26-45 years of age		Young adults aged 18-25 years			No			Adults aged 25 +	Parents	No		Young adults aged 18-25 years			No		Young adults aged 18-25 years	Adults aged 25 +		No	Female	Married / de facto	No	Australia		No, English only		Catholic		Diploma	$78,000 or more per year	Full-time						Yes
Yes	New South Wales	26-45 years of age	Teenagers aged 12-17 years	Young adults aged 18-25 years	Adults aged 25 +	Parents	Yes	Teenagers aged 12-17 years		Adults aged 25 +	Parents	No		Young adults aged 18-25 years	Adults aged 25 +		Yes		Young adults aged 18-25 years	Adults aged 25 +		Yes	Female	Married / de facto	No	Australia		No, English only		No religion		Certificate or trade/apprenticeship	$78,000 or more per year			Casual			Student	Yes
Yes	New South Wales	26-45 years of age		Young adults aged 18-25 years	Adults aged 25 +		No				Parents	Yes	Teenagers aged 12-17 years	Young adults aged 18-25 years			Yes		Young adults aged 18-25 years	Adults aged 25 +	Parents	No	Female	Married / de facto	No	Australia		No, English only		Catholic		Bachelor degree	$52,000 - $77,999 per year	Full-time						Yes
Yes	New South Wales	16-25 years of age		Young adults aged 18-25 years	Adults aged 25 +		No				Parents	No		Young adults aged 18-25 years			Yes	Teenagers aged 12-17 years	Young adults aged 18-25 years	Adults aged 25 +	Parents	No	Male	Never married / single	No	Australia		No, English only		No religion		Upper secondary (Year 12 or equivalent)	$1 - $15,599 per year						Student	Yes
Yes	New South Wales	16-25 years of age		Young adults aged 18-25 years	Adults aged 25 +		Yes				Parents	No	Teenagers aged 12-17 years	Young adults aged 18-25 years	Adults aged 25 +	Parents	Yes	Teenagers aged 12-17 years	Young adults aged 18-25 years	Adults aged 25 +	Parents	Yes	Male	Never married / single	No	Australia		No, English only		No religion		Certificate or trade/apprenticeship	$15,600 - $31,199 per year		Part-time					Yes
Yes	New South Wales	26-45 years of age	Teenagers aged 12-17 years	Young adults aged 18-25 years	Adults aged 25 +	Parents	Yes	Teenagers aged 12-17 years	Young adults aged 18-25 years	Adults aged 25 +	Parents	Yes	Teenagers aged 12-17 years	Young adults aged 18-25 years	Adults aged 25 +	Parents	Yes	Teenagers aged 12-17 years	Young adults aged 18-25 years	Adults aged 25 +	Parents	Yes	Female	Never married / single	No	Other - please specify:	Canada	No, English only		Catholic		Bachelor degree	Nil / no income				Looking for work		Student	Yes
Yes	New South Wales	46+ years of age		Young adults aged 18-25 years	Adults aged 25 +		No	Teenagers aged 12-17 years	Young adults aged 18-25 years	Adults aged 25 +	Parents	No		Young adults aged 18-25 years			No	Teenagers aged 12-17 years	Young adults aged 18-25 years	Adults aged 25 +	Parents	No	Male	Never married / single	No	Australia		No, English only		No religion		Diploma	$52,000 - $77,999 per year			Casual				Yes
Yes	New South Wales	16-25 years of age	Teenagers aged 12-17 years	Young adults aged 18-25 years	Adults aged 25 +		Yes		Young adults aged 18-25 years	Adults aged 25 +	Parents	Yes		Young adults aged 18-25 years	Adults aged 25 +	Parents	Yes		Young adults aged 18-25 years	Adults aged 25 +	Parents	Yes	Male	Never married / single	No	Australia		No, English only		No religion		Upper secondary (Year 12 or equivalent)	$1 - $15,599 per year				Looking for work		Student	Yes
Yes	New South Wales	16-25 years of age	Teenagers aged 12-17 years	Young adults aged 18-25 years	Adults aged 25 +		Yes	Teenagers aged 12-17 years			Parents	No	Teenagers aged 12-17 years	Young adults aged 18-25 years	Adults aged 25 +		Yes	Teenagers aged 12-17 years	Young adults aged 18-25 years	Adults aged 25 +	Parents	Yes	Male	Never married / single	No	Australia		No, English only		Other - please specify:	Christian	Upper secondary (Year 12 or equivalent)	$1 - $15,599 per year				Looking for work		Student	Yes
Yes	New South Wales	46+ years of age		Young adults aged 18-25 years	Adults aged 25 +	Parents	No	Teenagers aged 12-17 years	Young adults aged 18-25 years	Adults aged 25 +	Parents	No		Young adults aged 18-25 years	Adults aged 25 +	Parents	Yes	Teenagers aged 12-17 years	Young adults aged 18-25 years	Adults aged 25 +	Parents	No	Female	Married / de facto	No	Other - please specify:	USA	No, English only		No religion		Upper secondary (Year 12 or equivalent)	$78,000 or more per year					Not in the workforce		Yes
Yes	New South Wales	26-45 years of age	Teenagers aged 12-17 years	Young adults aged 18-25 years	Adults aged 25 +		Yes			Adults aged 25 +	Parents	Yes		Young adults aged 18-25 years	Adults aged 25 +		No	Teenagers aged 12-17 years	Young adults aged 18-25 years	Adults aged 25 +	Parents	Yes	Female	Married / de facto	No	Australia		No, English only		No religion		Postgraduate qualification or degree	$78,000 or more per year		Part-time				Student	Yes
Yes	New South Wales	26-45 years of age	Teenagers aged 12-17 years				Yes				Parents	No		Young adults aged 18-25 years			No		Young adults aged 18-25 years	Adults aged 25 +	Parents	Yes	Female	Never married / single	No	Australia		No, English only		No religion		Postgraduate qualification or degree	$52,000 - $77,999 per year	Full-time						Yes
Yes	New South Wales	46+ years of age	Teenagers aged 12-17 years	Young adults aged 18-25 years	Adults aged 25 +	Parents	No				Parents	Yes		Young adults aged 18-25 years	Adults aged 25 +		No		Young adults aged 18-25 years	Adults aged 25 +		No	Female	Divorced	No	Australia		No, English only		Anglican (Church of England)		Bachelor degree	$78,000 or more per year	Full-time						Yes
Yes	New South Wales	26-45 years of age			Adults aged 25 +		Yes				Parents	Yes		Young adults aged 18-25 years			No	Teenagers aged 12-17 years	Young adults aged 18-25 years	Adults aged 25 +	Parents	Yes	Male	Married / de facto	No	Other - please specify:	Ireland	Yes, other - please specify:	Gaeilge	No religion		Postgraduate qualification or degree	$78,000 or more per year	Full-time						Yes
Yes	New South Wales	46+ years of age	Teenagers aged 12-17 years	Young adults aged 18-25 years	Adults aged 25 +		No	Teenagers aged 12-17 years	Young adults aged 18-25 years		Parents	No		Young adults aged 18-25 years			No	Teenagers aged 12-17 years	Young adults aged 18-25 years	Adults aged 25 +	Parents	No	Female	Divorced	No	Other - please specify:	UK	No, English only		Anglican (Church of England)		Diploma	$31,200 - $51,999 per year					Not in the workforce		Yes
Yes	New South Wales	16-25 years of age		Young adults aged 18-25 years	Adults aged 25 +		No				Parents	Yes		Young adults aged 18-25 years	Adults aged 25 +		Yes			Adults aged 25 +		Yes	Male	Never married / single	No	Australia		No, English only		No religion		Upper secondary (Year 12 or equivalent)	$31,200 - $51,999 per year			Casual			Student	Yes
Yes	New South Wales	26-45 years of age		Young adults aged 18-25 years	Adults aged 25 +		Yes			Adults aged 25 +	Parents	Yes			Adults aged 25 +		Yes			Adults aged 25 +		Yes	Male	Never married / single	No	Australia		No, English only		No religion		Postgraduate qualification or degree	$52,000 - $77,999 per year	Full-time						Yes
Yes	Victoria	16-25 years of age		Young adults aged 18-25 years			Yes				Parents	Yes		Young adults aged 18-25 years	Adults aged 25 +		Yes			Adults aged 25 +	Parents	Yes	Male	Married / de facto	No	Australia		No, English only		Catholic		Postgraduate qualification or degree	$78,000 or more per year	Full-time						No
Yes	New South Wales	26-45 years of age	Teenagers aged 12-17 years	Young adults aged 18-25 years	Adults aged 25 +		No		Young adults aged 18-25 years	Adults aged 25 +	Parents	Yes	Teenagers aged 12-17 years				No	Teenagers aged 12-17 years	Young adults aged 18-25 years	Adults aged 25 +	Parents	Yes	Male	Married / de facto	No	Australia		No, English only		No religion		Bachelor degree	$78,000 or more per year	Full-time						No
Yes	Victoria	26-45 years of age	Teenagers aged 12-17 years	Young adults aged 18-25 years			Yes		Young adults aged 18-25 years	Adults aged 25 +	Parents	Yes	Teenagers aged 12-17 years	Young adults aged 18-25 years			Yes		Young adults aged 18-25 years	Adults aged 25 +	Parents	Yes	Male	Never married / single	No	Australia		No, English only		Catholic		Postgraduate qualification or degree	$52,000 - $77,999 per year	Full-time						Yes
Yes	Victoria	46+ years of age			Adults aged 25 +		No				Parents	No		Young adults aged 18-25 years	Adults aged 25 +		No			Adults aged 25 +	Parents	Yes	Female	Married / de facto	No	Australia		No, English only		No religion		Diploma	$78,000 or more per year	Full-time						Yes
Yes	Other	26-45 years of age	Teenagers aged 12-17 years	Young adults aged 18-25 years	Adults aged 25 +	Parents	No			Adults aged 25 +	Parents	Yes	Teenagers aged 12-17 years	Young adults aged 18-25 years	Adults aged 25 +	Parents	No		Young adults aged 18-25 years	Adults aged 25 +	Parents	Yes	Male	Married / de facto	No	Australia		No, English only		No religion		Upper secondary (Year 12 or equivalent)	$78,000 or more per year	Full-time						Yes
Yes	Victoria	26-45 years of age		Young adults aged 18-25 years			No		Young adults aged 18-25 years			No		Young adults aged 18-25 years			No		Young adults aged 18-25 years			No	Male	Never married / single	No	Australia		No, English only		Anglican (Church of England)		Upper secondary (Year 12 or equivalent)	$31,200 - $51,999 per year		Part-time
Yes	Victoria	46+ years of age		Young adults aged 18-25 years	Adults aged 25 +	Parents	No		Young adults aged 18-25 years	Adults aged 25 +	Parents	No		Young adults aged 18-25 years	Adults aged 25 +	Parents	No	Teenagers aged 12-17 years	Young adults aged 18-25 years	Adults aged 25 +	Parents	No	Male	Never married / single	No	Australia		Yes, other - please specify:	Arabic	Catholic		Lower secondary (Year 10 or equivalent)	$78,000 or more per year	Full-time
Yes	Other	46+ years of age		Young adults aged 18-25 years	Adults aged 25 +		No				Parents	Yes		Young adults aged 18-25 years	Adults aged 25 +	Parents	No		Young adults aged 18-25 years	Adults aged 25 +	Parents	No	Male	Married / de facto	No	Australia		Yes, other - please specify:	Japanese	No religion		Postgraduate qualification or degree	$78,000 or more per year	Full-time
Yes	Victoria	46+ years of age	Teenagers aged 12-17 years	Young adults aged 18-25 years			Yes	Teenagers aged 12-17 years	Young adults aged 18-25 years	Adults aged 25 +	Parents	Yes	Teenagers aged 12-17 years	Young adults aged 18-25 years	Adults aged 25 +	Parents	No	Teenagers aged 12-17 years	Young adults aged 18-25 years	Adults aged 25 +	Parents	Yes	Female	Never married / single	No	Australia		No, English only		No religion		Lower secondary (Year 10 or equivalent)	Nil / no income					Not in the workforce
Yes	Other	46+ years of age		Young adults aged 18-25 years			No				Parents	No		Young adults aged 18-25 years			No			Adults aged 25 +		No	Female	Widowed	No	Australia		No, English only		Anglican (Church of England)		Postgraduate qualification or degree	$31,200 - $51,999 per year					Not in the workforce
Yes	New South Wales	46+ years of age	Teenagers aged 12-17 years	Young adults aged 18-25 years	Adults aged 25 +		No	Teenagers aged 12-17 years			Parents	No	Teenagers aged 12-17 years	Young adults aged 18-25 years	Adults aged 25 +	Parents	No	Teenagers aged 12-17 years	Young adults aged 18-25 years	Adults aged 25 +		No	Male	Married / de facto	No	Other - please specify:	England	No, English only		No religion		Postgraduate qualification or degree	$78,000 or more per year		Part-time
Yes	Western Australia	26-45 years of age	Teenagers aged 12-17 years	Young adults aged 18-25 years			No	Teenagers aged 12-17 years	Young adults aged 18-25 years			No		Young adults aged 18-25 years			No		Young adults aged 18-25 years	Adults aged 25 +		No	Male	Married / de facto	No	Australia		No, English only		Other - please specify:	jedi	Lower secondary (Year 10 or equivalent)	$78,000 or more per year	Full-time
Yes	New South Wales	26-45 years of age		Young adults aged 18-25 years			No			Adults aged 25 +		Yes		Young adults aged 18-25 years			No		Young adults aged 18-25 years	Adults aged 25 +	Parents	Yes	Male	Married / de facto	No	Australia		No, English only		Other - please specify:	satanism	Certificate or trade/apprenticeship	$78,000 or more per year	Full-time
Yes	Victoria	26-45 years of age	Teenagers aged 12-17 years	Young adults aged 18-25 years			No		Young adults aged 18-25 years	Adults aged 25 +	Parents	Yes	Teenagers aged 12-17 years	Young adults aged 18-25 years	Adults aged 25 +	Parents	No	Teenagers aged 12-17 years	Young adults aged 18-25 years	Adults aged 25 +	Parents	No	Female	Married / de facto	No	Australia		No, English only		No religion		Bachelor degree	$52,000 - $77,999 per year	Full-time
Yes	Other	46+ years of age		Young adults aged 18-25 years			No				Parents	No		Young adults aged 18-25 years			No			Adults aged 25 +		No	Female	Married / de facto	No	Australia		No, English only		Anglican (Church of England)		Postgraduate qualification or degree	$52,000 - $77,999 per year					Not in the workforce
Yes	Other	26-45 years of age			Adults aged 25 +		No				Parents	No		Young adults aged 18-25 years	Adults aged 25 +		No		Young adults aged 18-25 years	Adults aged 25 +		Yes	Male	Married / de facto	No	Australia		No, English only		Catholic		Bachelor degree	$78,000 or more per year	Full-time
Yes	Victoria	46+ years of age		Young adults aged 18-25 years			No	Teenagers aged 12-17 years	Young adults aged 18-25 years	Adults aged 25 +	Parents	No		Young adults aged 18-25 years			No	Teenagers aged 12-17 years	Young adults aged 18-25 years	Adults aged 25 +	Parents	No	Female	Divorced	No	Australia		No, English only		No religion		Certificate or trade/apprenticeship	$15,600 - $31,199 per year					Not in the workforce
Yes	Other	46+ years of age		Young adults aged 18-25 years	Adults aged 25 +	Parents	Yes				Parents	Yes	Teenagers aged 12-17 years	Young adults aged 18-25 years	Adults aged 25 +	Parents	Yes				Parents	Yes	Male	Married / de facto	No	Australia		No, English only		No religion		Upper secondary (Year 12 or equivalent)	$52,000 - $77,999 per year			Casual
Yes	Other	46+ years of age		Young adults aged 18-25 years	Adults aged 25 +		No				Parents	No		Young adults aged 18-25 years	Adults aged 25 +		Yes			Adults aged 25 +	Parents	No	Female	Never married / single	No	Australia		No, English only		No religion		Upper secondary (Year 12 or equivalent)	$31,200 - $51,999 per year			Casual
Yes	New South Wales	46+ years of age	Teenagers aged 12-17 years	Young adults aged 18-25 years	Adults aged 25 +	Parents	Yes		Young adults aged 18-25 years	Adults aged 25 +	Parents	Yes		Young adults aged 18-25 years	Adults aged 25 +	Parents	No	Teenagers aged 12-17 years	Young adults aged 18-25 years	Adults aged 25 +	Parents	Yes	Male	Divorced	No	Other - please specify:	scotland	No, English only		No religion		Upper secondary (Year 12 or equivalent)	$15,600 - $31,199 per year					Not in the workforce
Yes	Victoria	46+ years of age		Young adults aged 18-25 years			No				Parents	No	Teenagers aged 12-17 years	Young adults aged 18-25 years	Adults aged 25 +	Parents	No			Adults aged 25 +		No	Male	Divorced	No	Australia		No, English only		No religion		Upper secondary (Year 12 or equivalent)	$31,200 - $51,999 per year		Part-time
Yes	Other	46+ years of age		Young adults aged 18-25 years	Adults aged 25 +		No			Adults aged 25 +	Parents	No		Young adults aged 18-25 years	Adults aged 25 +		No		Young adults aged 18-25 years	Adults aged 25 +		No	Female	Never married / single	No	Australia		No, English only		Other - please specify:	pentecostal	Upper secondary (Year 12 or equivalent)	$52,000 - $77,999 per year		Part-time
Yes	Other	46+ years of age		Young adults aged 18-25 years	Adults aged 25 +	Parents	No			Adults aged 25 +	Parents	No		Young adults aged 18-25 years	Adults aged 25 +	Parents	Yes		Young adults aged 18-25 years	Adults aged 25 +	Parents	No	Male	Divorced	No	Other - please specify:	New Zealand	No, English only		Other - please specify:	irrelevant to this issue	Diploma	$31,200 - $51,999 per year					Not in the workforce
Yes	Other	46+ years of age		Young adults aged 18-25 years			No				Parents	No		Young adults aged 18-25 years			No	Teenagers aged 12-17 years	Young adults aged 18-25 years	Adults aged 25 +		No	Male	Married / de facto	No	Australia		No, English only		No religion		Bachelor degree	$78,000 or more per year					Not in the workforce
Yes	Other	26-45 years of age	Teenagers aged 12-17 years	Young adults aged 18-25 years	Adults aged 25 +		No				Parents	No		Young adults aged 18-25 years	Adults aged 25 +		Yes		Young adults aged 18-25 years	Adults aged 25 +		No	Male	Never married / single	No	Other - please specify:	Germany	Yes, other - please specify:	German	No religion		Bachelor degree	$52,000 - $77,999 per year				Looking for work
Yes	New South Wales	46+ years of age		Young adults aged 18-25 years	Adults aged 25 +	Parents	No				Parents	Yes		Young adults aged 18-25 years	Adults aged 25 +	Parents	No		Young adults aged 18-25 years	Adults aged 25 +	Parents	No	Female	Divorced	No	Other - please specify:	China	Yes, other - please specify:	Cantonese	No religion		Bachelor degree	$52,000 - $77,999 per year	Full-time
Yes	Victoria	46+ years of age		Young adults aged 18-25 years	Adults aged 25 +	Parents	No				Parents	No		Young adults aged 18-25 years	Adults aged 25 +		Yes		Young adults aged 18-25 years	Adults aged 25 +	Parents	No	Female	Divorced	No	Australia		No, English only		Other - please specify:	CHRISTIAN	Certificate or trade/apprenticeship	$52,000 - $77,999 per year	Full-time
Yes	New South Wales	46+ years of age	Teenagers aged 12-17 years	Young adults aged 18-25 years	Adults aged 25 +	Parents	No				Parents	Yes	Teenagers aged 12-17 years	Young adults aged 18-25 years	Adults aged 25 +	Parents	Yes	Teenagers aged 12-17 years	Young adults aged 18-25 years	Adults aged 25 +	Parents	No	Female	Married / de facto	No	Australia		No, English only		Catholic		Diploma	$78,000 or more per year	Full-time
Yes	Other	46+ years of age		Young adults aged 18-25 years			No				Parents	No		Young adults aged 18-25 years	Adults aged 25 +		No		Young adults aged 18-25 years	Adults aged 25 +	Parents	No	Female	Divorced	No	Australia		No, English only		Other - please specify:	Liberal Catholic Church LCC	Postgraduate qualification or degree	$31,200 - $51,999 per year			Casual
Yes	Other	26-45 years of age	Teenagers aged 12-17 years	Young adults aged 18-25 years	Adults aged 25 +	Parents	No	Teenagers aged 12-17 years	Young adults aged 18-25 years	Adults aged 25 +	Parents	Yes	Teenagers aged 12-17 years	Young adults aged 18-25 years	Adults aged 25 +		No		Young adults aged 18-25 years	Adults aged 25 +	Parents	No	Male	Married / de facto	No	Australia		No, English only		No religion		Diploma	$52,000 - $77,999 per year					Not in the workforce	Student
Yes	Other	46+ years of age		Young adults aged 18-25 years			No				Parents	No		Young adults aged 18-25 years			No			Adults aged 25 +		No	Female	Married / de facto	No	Australia		No, English only		Other - please specify:	uniting church	Upper secondary (Year 12 or equivalent)		Full-time
Yes	Other	46+ years of age			Adults aged 25 +		Yes		Young adults aged 18-25 years	Adults aged 25 +	Parents	Yes		Young adults aged 18-25 years	Adults aged 25 +		Yes			Adults aged 25 +		Yes	Male	Separated but not divorced	No	Australia		No, English only		Other - please specify:	Uniting Church	Bachelor degree	$31,200 - $51,999 per year			Casual
Yes	Victoria	46+ years of age			Adults aged 25 +		No				Parents	No		Young adults aged 18-25 years	Adults aged 25 +		Yes			Adults aged 25 +		No	Female	Married / de facto	No	Australia		No, English only		Other - please specify:	Jewish	Postgraduate qualification or degree	$78,000 or more per year					Not in the workforce
Yes	Other	46+ years of age		Young adults aged 18-25 years	Adults aged 25 +		No			Adults aged 25 +	Parents	Yes		Young adults aged 18-25 years			No		Young adults aged 18-25 years	Adults aged 25 +		No	Female	Married / de facto	No	Australia		No, English only		Anglican (Church of England)		Lower secondary (Year 10 or equivalent)						Not in the workforce
Yes	Other	46+ years of age		Young adults aged 18-25 years	Adults aged 25 +		No	Teenagers aged 12-17 years			Parents	No		Young adults aged 18-25 years	Adults aged 25 +		No		Young adults aged 18-25 years	Adults aged 25 +	Parents	No	Female	Married / de facto	No	Other - please specify:	England	No, English only		Anglican (Church of England)		Certificate or trade/apprenticeship	$15,600 - $31,199 per year					Not in the workforce
Yes	Victoria	46+ years of age		Young adults aged 18-25 years	Adults aged 25 +	Parents	No				Parents	No		Young adults aged 18-25 years			No				Parents	No	Female	Married / de facto	No	Australia		No, English only		Catholic		Bachelor degree	$78,000 or more per year		Part-time
Yes	New South Wales	46+ years of age		Young adults aged 18-25 years			No				Parents	No		Young adults aged 18-25 years			No		Young adults aged 18-25 years			No	Female	Married / de facto	No	Australia		No, English only		Anglican (Church of England)		Certificate or trade/apprenticeship	$15,600 - $31,199 per year					Not in the workforce
Yes	Western Australia	26-45 years of age		Young adults aged 18-25 years			No				Parents	No		Young adults aged 18-25 years			Yes			Adults aged 25 +		No	Female	Never married / single	No	Other - please specify:	England	No, English only		No religion		Diploma	$52,000 - $77,999 per year	Full-time
Yes	Victoria	26-45 years of age		Young adults aged 18-25 years	Adults aged 25 +		Yes		Young adults aged 18-25 years	Adults aged 25 +	Parents	Yes		Young adults aged 18-25 years	Adults aged 25 +		Yes			Adults aged 25 +	Parents	Yes	Female	Married / de facto	No	Australia		No, English only		Catholic		Bachelor degree	$52,000 - $77,999 per year		Part-time
Yes	New South Wales	26-45 years of age	Teenagers aged 12-17 years				No				Parents	No		Young adults aged 18-25 years			No			Adults aged 25 +	Parents	No	Male	Divorced	No	Australia		No, English only		Other - please specify:	Jedi	Upper secondary (Year 12 or equivalent)	Nil / no income				Looking for work	Not in the workforce
Yes	New South Wales	46+ years of age		Young adults aged 18-25 years			No				Parents	No	Teenagers aged 12-17 years				No			Adults aged 25 +		Yes	Female	Married / de facto	No	Australia		No, English only		Other - please specify:	Assemblies of God	Primary school	$78,000 or more per year					Not in the workforce
Yes	Victoria	46+ years of age		Young adults aged 18-25 years	Adults aged 25 +	Parents	No		Young adults aged 18-25 years	Adults aged 25 +	Parents	No	Teenagers aged 12-17 years	Young adults aged 18-25 years	Adults aged 25 +		No	Teenagers aged 12-17 years	Young adults aged 18-25 years	Adults aged 25 +	Parents	No	Female	Widowed	No	Australia		No, English only		Anglican (Church of England)		Lower secondary (Year 10 or equivalent)	$15,600 - $31,199 per year					Not in the workforce
Yes	Other	46+ years of age			Adults aged 25 +	Parents	No	Teenagers aged 12-17 years	Young adults aged 18-25 years			No		Young adults aged 18-25 years			No				Parents	Yes	Male	Married / de facto	No	Australia		Yes, other - please specify:	australian	Anglican (Church of England)		Bachelor degree	$52,000 - $77,999 per year			Casual
Yes	Western Australia	46+ years of age	Teenagers aged 12-17 years	Young adults aged 18-25 years	Adults aged 25 +	Parents	No				Parents	No	Teenagers aged 12-17 years	Young adults aged 18-25 years	Adults aged 25 +	Parents	No	Teenagers aged 12-17 years	Young adults aged 18-25 years	Adults aged 25 +	Parents	No	Female	Married / de facto	No	Australia		No, English only		Anglican (Church of England)		Certificate or trade/apprenticeship						Not in the workforce
Yes	Other	46+ years of age			Adults aged 25 +	Parents	No			Adults aged 25 +	Parents	No	Teenagers aged 12-17 years	Young adults aged 18-25 years			No		Young adults aged 18-25 years	Adults aged 25 +	Parents	No	Female	Married / de facto	No	Other - please specify:	channel islands	No, English only		Catholic		Certificate or trade/apprenticeship	$31,200 - $51,999 per year		Part-time
Yes	New South Wales	46+ years of age	Teenagers aged 12-17 years	Young adults aged 18-25 years	Adults aged 25 +	Parents	No				Parents	No		Young adults aged 18-25 years			No	Teenagers aged 12-17 years	Young adults aged 18-25 years	Adults aged 25 +	Parents	Yes	Female	Married / de facto	No	Other - please specify:	nz	No, English only		Other - please specify:	Pentecostal	Bachelor degree	$78,000 or more per year	Full-time
Yes	Victoria	46+ years of age		Young adults aged 18-25 years	Adults aged 25 +	Parents	No	Teenagers aged 12-17 years	Young adults aged 18-25 years	Adults aged 25 +	Parents	Yes		Young adults aged 18-25 years	Adults aged 25 +	Parents	Yes		Young adults aged 18-25 years	Adults aged 25 +	Parents	No	Male	Married / de facto	No	Australia		No, English only		Catholic		Certificate or trade/apprenticeship	$78,000 or more per year	Full-time
Yes	Other	26-45 years of age		Young adults aged 18-25 years	Adults aged 25 +		Yes	Teenagers aged 12-17 years	Young adults aged 18-25 years	Adults aged 25 +	Parents	No	Teenagers aged 12-17 years	Young adults aged 18-25 years	Adults aged 25 +	Parents	Yes	Teenagers aged 12-17 years	Young adults aged 18-25 years	Adults aged 25 +	Parents	Yes	Male	Never married / single	No	Australia		No, English only		No religion		Bachelor degree	$1 - $15,599 per year						Student
Yes	Other	46+ years of age			Adults aged 25 +		Yes				Parents	No		Young adults aged 18-25 years			Yes				Parents	Yes	Female	Divorced	No	Australia		No, English only		No religion		Certificate or trade/apprenticeship	$31,200 - $51,999 per year			Casual
Yes	Victoria	46+ years of age	Teenagers aged 12-17 years	Young adults aged 18-25 years	Adults aged 25 +	Parents	Yes	Teenagers aged 12-17 years	Young adults aged 18-25 years	Adults aged 25 +	Parents	Yes			Adults aged 25 +		No			Adults aged 25 +		Yes	Male	Married / de facto	No	Australia		No, English only		No religion		Bachelor degree	$52,000 - $77,999 per year	Full-time
Yes	Victoria	46+ years of age	Teenagers aged 12-17 years	Young adults aged 18-25 years	Adults aged 25 +	Parents	No			Adults aged 25 +	Parents	No	Teenagers aged 12-17 years	Young adults aged 18-25 years	Adults aged 25 +	Parents	No			Adults aged 25 +		No	Female	Married / de facto	No	Australia		No, English only		Catholic		Lower secondary (Year 10 or equivalent)	$31,200 - $51,999 per year					Not in the workforce
Yes	Victoria	46+ years of age		Young adults aged 18-25 years	Adults aged 25 +	Parents	No				Parents	No	Teenagers aged 12-17 years	Young adults aged 18-25 years	Adults aged 25 +	Parents	No		Young adults aged 18-25 years	Adults aged 25 +	Parents	No	Male	Divorced	No	Other - please specify:	Rep. Of Irland.	No, English only		No religion		Diploma	$15,600 - $31,199 per year					Not in the workforce
Yes	Victoria	46+ years of age		Young adults aged 18-25 years			No	Teenagers aged 12-17 years				No		Young adults aged 18-25 years			Yes		Young adults aged 18-25 years			No	Female	Married / de facto	No	Australia		No, English only		No religion		Lower secondary (Year 10 or equivalent)	$15,600 - $31,199 per year					Not in the workforce
Yes	Other	26-45 years of age	Teenagers aged 12-17 years	Young adults aged 18-25 years	Adults aged 25 +	Parents	No	Teenagers aged 12-17 years	Young adults aged 18-25 years	Adults aged 25 +	Parents	No	Teenagers aged 12-17 years	Young adults aged 18-25 years	Adults aged 25 +	Parents	No	Teenagers aged 12-17 years	Young adults aged 18-25 years	Adults aged 25 +	Parents	No	Male	Married / de facto	No	Australia		No, English only		No religion		Certificate or trade/apprenticeship	$78,000 or more per year	Full-time
Yes	Other	46+ years of age	Teenagers aged 12-17 years	Young adults aged 18-25 years	Adults aged 25 +	Parents	No	Teenagers aged 12-17 years	Young adults aged 18-25 years	Adults aged 25 +	Parents	No	Teenagers aged 12-17 years	Young adults aged 18-25 years	Adults aged 25 +	Parents	No	Teenagers aged 12-17 years	Young adults aged 18-25 years	Adults aged 25 +		No	Female	Widowed	No	Australia		No, English only		Anglican (Church of England)		Lower secondary (Year 10 or equivalent)	Nil / no income					Not in the workforce
Yes	Victoria	46+ years of age	Teenagers aged 12-17 years	Young adults aged 18-25 years			Yes				Parents	No		Young adults aged 18-25 years	Adults aged 25 +		Yes			Adults aged 25 +	Parents	Yes	Female	Married / de facto	No	Australia		No, English only		Catholic		Postgraduate qualification or degree	$78,000 or more per year			Casual
Yes	Victoria	46+ years of age		Young adults aged 18-25 years	Adults aged 25 +	Parents	No			Adults aged 25 +	Parents	No		Young adults aged 18-25 years			Yes		Young adults aged 18-25 years	Adults aged 25 +	Parents	No	Male	Widowed	No	Other - please specify:	scotland	No, English only		No religion		Certificate or trade/apprenticeship	$15,600 - $31,199 per year					Not in the workforce
Yes	Victoria	46+ years of age			Adults aged 25 +		No			Adults aged 25 +		No			Adults aged 25 +		No			Adults aged 25 +		No	Female	Married / de facto	No	Other - please specify:	england	Yes, other - please specify:	Polish	No religion		Diploma	$15,600 - $31,199 per year					Not in the workforce
Yes	Victoria	46+ years of age		Young adults aged 18-25 years	Adults aged 25 +	Parents	Yes				Parents	No		Young adults aged 18-25 years	Adults aged 25 +		No		Young adults aged 18-25 years	Adults aged 25 +	Parents	Yes	Male	Divorced	No	Other - please specify:	usa	No, English only		No religion		Certificate or trade/apprenticeship	$31,200 - $51,999 per year					Not in the workforce
Yes	Victoria	46+ years of age			Adults aged 25 +		Yes				Parents	No	Teenagers aged 12-17 years	Young adults aged 18-25 years	Adults aged 25 +	Parents	Yes	Teenagers aged 12-17 years	Young adults aged 18-25 years	Adults aged 25 +	Parents	No	Female	Married / de facto	No	Other - please specify:	Germay	Yes, other - please specify:	German	Anglican (Church of England)		Certificate or trade/apprenticeship	$78,000 or more per year				Looking for work
Yes	New South Wales	46+ years of age		Young adults aged 18-25 years			No			Adults aged 25 +	Parents	No		Young adults aged 18-25 years			Yes			Adults aged 25 +	Parents	No	Female	Divorced	No	Australia		No, English only		Catholic		Bachelor degree	$78,000 or more per year	Full-time
Yes	Other	46+ years of age		Young adults aged 18-25 years			No			Adults aged 25 +	Parents	No	Teenagers aged 12-17 years	Young adults aged 18-25 years			No		Young adults aged 18-25 years	Adults aged 25 +		No	Male	Widowed	No	Australia		No, English only		Other - please specify:	Uniting	Postgraduate qualification or degree	$15,600 - $31,199 per year					Not in the workforce
Yes	Victoria	26-45 years of age		Young adults aged 18-25 years			No		Young adults aged 18-25 years			Yes		Young adults aged 18-25 years			No			Adults aged 25 +		Yes	Male	Married / de facto	No	Australia		No, English only		Catholic		Upper secondary (Year 12 or equivalent)	$15,600 - $31,199 per year	Full-time
Yes	Other	46+ years of age	Teenagers aged 12-17 years	Young adults aged 18-25 years	Adults aged 25 +		No	Teenagers aged 12-17 years	Young adults aged 18-25 years	Adults aged 25 +	Parents	No	Teenagers aged 12-17 years	Young adults aged 18-25 years	Adults aged 25 +		No	Teenagers aged 12-17 years	Young adults aged 18-25 years	Adults aged 25 +	Parents	No	Male	Widowed	No	Other - please specify:	uk	No, English only		No religion		Lower secondary (Year 10 or equivalent)	$78,000 or more per year		Part-time
Yes	Victoria	26-45 years of age	Teenagers aged 12-17 years	Young adults aged 18-25 years			No		Young adults aged 18-25 years			No	Teenagers aged 12-17 years	Young adults aged 18-25 years	Adults aged 25 +		No			Adults aged 25 +		Yes	Male	Married / de facto	No	Other - please specify:	INDIA	No, English only		No religion		Bachelor degree	$78,000 or more per year	Full-time
Yes	Other	46+ years of age	Teenagers aged 12-17 years	Young adults aged 18-25 years	Adults aged 25 +		No		Young adults aged 18-25 years	Adults aged 25 +	Parents	No		Young adults aged 18-25 years	Adults aged 25 +		No	Teenagers aged 12-17 years	Young adults aged 18-25 years	Adults aged 25 +	Parents	No	Female	Married / de facto	No	Other - please specify:	Wales	No, English only		Other - please specify:	Church of Jesus Christ of Latter-day Saints (Mormon)	Upper secondary (Year 12 or equivalent)	$78,000 or more per year					Not in the workforce
Yes	Victoria	46+ years of age	Teenagers aged 12-17 years	Young adults aged 18-25 years	Adults aged 25 +	Parents	No		Young adults aged 18-25 years	Adults aged 25 +	Parents	No	Teenagers aged 12-17 years	Young adults aged 18-25 years			Yes		Young adults aged 18-25 years	Adults aged 25 +	Parents	No	Female	Never married / single	No	Australia		No, English only		Catholic		Bachelor degree	$78,000 or more per year	Full-time
Yes	Other	46+ years of age			Adults aged 25 +		No		Young adults aged 18-25 years	Adults aged 25 +	Parents	Yes		Young adults aged 18-25 years			Yes			Adults aged 25 +		No	Female	Divorced	No	Australia		No, English only		No religion		Bachelor degree	$1 - $15,599 per year						Student
Yes	New South Wales	26-45 years of age	Teenagers aged 12-17 years	Young adults aged 18-25 years	Adults aged 25 +		No			Adults aged 25 +	Parents	No		Young adults aged 18-25 years			No			Adults aged 25 +	Parents	No	Male	Married / de facto	No	Australia		Yes, other - please specify:	Italian	Catholic		Bachelor degree	$78,000 or more per year	Full-time
Yes	Victoria	46+ years of age	Teenagers aged 12-17 years	Young adults aged 18-25 years	Adults aged 25 +	Parents	No		Young adults aged 18-25 years	Adults aged 25 +	Parents	No	Teenagers aged 12-17 years	Young adults aged 18-25 years	Adults aged 25 +	Parents	No	Teenagers aged 12-17 years	Young adults aged 18-25 years	Adults aged 25 +	Parents	No	Male	Divorced	No	Other - please specify:	UK	No, English only		Other - please specify:	Buddhism	Certificate or trade/apprenticeship	$15,600 - $31,199 per year					Not in the workforce
Yes	Other	46+ years of age			Adults aged 25 +		No			Adults aged 25 +		No			Adults aged 25 +		No				Parents	No	Female	Married / de facto	No	Australia		No, English only		Anglican (Church of England)		Bachelor degree	$31,200 - $51,999 per year		Part-time
Yes	New South Wales	26-45 years of age	Teenagers aged 12-17 years	Young adults aged 18-25 years	Adults aged 25 +	Parents	Yes				Parents	No	Teenagers aged 12-17 years	Young adults aged 18-25 years	Adults aged 25 +	Parents	Yes	Teenagers aged 12-17 years	Young adults aged 18-25 years	Adults aged 25 +	Parents	Yes	Male	Married / de facto	No	Australia		No, English only		Catholic		Certificate or trade/apprenticeship	$78,000 or more per year	Full-time
Yes	Victoria	46+ years of age	Teenagers aged 12-17 years	Young adults aged 18-25 years	Adults aged 25 +	Parents	No				Parents	No		Young adults aged 18-25 years	Adults aged 25 +	Parents	No	Teenagers aged 12-17 years	Young adults aged 18-25 years	Adults aged 25 +		No	Male	Married / de facto	No	Other - please specify:	Germany	No, English only		Catholic		Lower secondary (Year 10 or equivalent)	$15,600 - $31,199 per year					Not in the workforce
Yes	Western Australia	46+ years of age		Young adults aged 18-25 years			No				Parents	No		Young adults aged 18-25 years			No		Young adults aged 18-25 years	Adults aged 25 +		Yes	Female	Married / de facto	No	Australia		No, English only		No religion		Lower secondary (Year 10 or equivalent)	$78,000 or more per year		Part-time
Yes	Victoria	26-45 years of age		Young adults aged 18-25 years	Adults aged 25 +		No			Adults aged 25 +	Parents	No			Adults aged 25 +		No	Teenagers aged 12-17 years	Young adults aged 18-25 years	Adults aged 25 +	Parents	No	Female	Married / de facto	No	Australia		No, English only		No religion		Certificate or trade/apprenticeship	$78,000 or more per year	Full-time
Yes	Victoria	46+ years of age	Teenagers aged 12-17 years	Young adults aged 18-25 years	Adults aged 25 +	Parents	No	Teenagers aged 12-17 years	Young adults aged 18-25 years	Adults aged 25 +	Parents	No		Young adults aged 18-25 years	Adults aged 25 +		No		Young adults aged 18-25 years	Adults aged 25 +	Parents	No	Female	Divorced	No	Australia		No, English only		Catholic		Diploma	$31,200 - $51,999 per year		Part-time
Yes	Other	26-45 years of age	Teenagers aged 12-17 years	Young adults aged 18-25 years	Adults aged 25 +		Yes		Young adults aged 18-25 years	Adults aged 25 +	Parents	Yes	Teenagers aged 12-17 years	Young adults aged 18-25 years	Adults aged 25 +	Parents	Yes			Adults aged 25 +	Parents	Yes	Female	Married / de facto	No	Australia		No, English only		Anglican (Church of England)		Diploma	$78,000 or more per year	Full-time
Yes	Other	46+ years of age		Young adults aged 18-25 years			No				Parents	No		Young adults aged 18-25 years			No			Adults aged 25 +		Yes	Male	Never married / single	No	Australia		No, English only		No religion		Bachelor degree	$31,200 - $51,999 per year	Full-time
Yes	New South Wales	46+ years of age	Teenagers aged 12-17 years	Young adults aged 18-25 years	Adults aged 25 +		No				Parents	No		Young adults aged 18-25 years	Adults aged 25 +	Parents	No	Teenagers aged 12-17 years	Young adults aged 18-25 years	Adults aged 25 +	Parents	No	Female	Separated but not divorced	No	Australia		No, English only		Catholic		Lower secondary (Year 10 or equivalent)	$31,200 - $51,999 per year	Full-time
Yes	New South Wales	26-45 years of age	Teenagers aged 12-17 years	Young adults aged 18-25 years	Adults aged 25 +	Parents	Yes				Parents	Yes	Teenagers aged 12-17 years	Young adults aged 18-25 years	Adults aged 25 +	Parents	Yes		Young adults aged 18-25 years	Adults aged 25 +	Parents	Yes	Female	Married / de facto	No	Australia		No, English only		No religion		Bachelor degree	$78,000 or more per year		Part-time
Yes	New South Wales	46+ years of age		Young adults aged 18-25 years			No				Parents	Yes		Young adults aged 18-25 years	Adults aged 25 +	Parents	No	Teenagers aged 12-17 years	Young adults aged 18-25 years	Adults aged 25 +	Parents	No	Male	Married / de facto	Yes, Aboriginal	Australia		Yes, other - please specify:	Barkantji	Other - please specify:	Pentecostal Christian	Diploma	$31,200 - $51,999 per year	Full-time
Yes	New South Wales	26-45 years of age		Young adults aged 18-25 years			Yes		Young adults aged 18-25 years	Adults aged 25 +	Parents	No			Adults aged 25 +		No			Adults aged 25 +	Parents	Yes	Female	Married / de facto	No	Australia		No, English only		No religion		Bachelor degree	$78,000 or more per year			Casual
Yes	New South Wales	46+ years of age	Teenagers aged 12-17 years	Young adults aged 18-25 years	Adults aged 25 +		No	Teenagers aged 12-17 years			Parents	No		Young adults aged 18-25 years	Adults aged 25 +		No			Adults aged 25 +	Parents	No	Male	Married / de facto	No	Other - please specify:	Singapore	Yes, other - please specify:	Chinese dialect	Catholic		Diploma	$78,000 or more per year					Not in the workforce
Yes	Other	46+ years of age	Teenagers aged 12-17 years				Yes			Adults aged 25 +		Yes		Young adults aged 18-25 years			Yes	Teenagers aged 12-17 years				No	Female	Married / de facto	No	Australia		No, English only		Other - please specify:	Uniting Church	Diploma	$1 - $15,599 per year					Not in the workforce
Yes	Other	46+ years of age		Young adults aged 18-25 years	Adults aged 25 +	Parents	Yes				Parents	No		Young adults aged 18-25 years			Yes	Teenagers aged 12-17 years	Young adults aged 18-25 years	Adults aged 25 +		Yes	Female	Married / de facto	No	Australia		No, English only		No religion		Bachelor degree	$31,200 - $51,999 per year			Casual
Yes	New South Wales	46+ years of age	Teenagers aged 12-17 years	Young adults aged 18-25 years	Adults aged 25 +	Parents	No				Parents	No	Teenagers aged 12-17 years	Young adults aged 18-25 years	Adults aged 25 +	Parents	Yes	Teenagers aged 12-17 years	Young adults aged 18-25 years	Adults aged 25 +	Parents	No	Female	Divorced	No	Other - please specify:	UK	No, English only		Anglican (Church of England)		Upper secondary (Year 12 or equivalent)	$15,600 - $31,199 per year					Not in the workforce
Yes	Other	26-45 years of age		Young adults aged 18-25 years	Adults aged 25 +		No			Adults aged 25 +	Parents	No		Young adults aged 18-25 years	Adults aged 25 +		No		Young adults aged 18-25 years	Adults aged 25 +		No	Male	Never married / single	No	Australia		No, English only		No religion		Lower secondary (Year 10 or equivalent)	$1 - $15,599 per year					Not in the workforce
Yes	Victoria	26-45 years of age	Teenagers aged 12-17 years	Young adults aged 18-25 years	Adults aged 25 +	Parents	Yes	Teenagers aged 12-17 years	Young adults aged 18-25 years	Adults aged 25 +	Parents	No	Teenagers aged 12-17 years	Young adults aged 18-25 years	Adults aged 25 +	Parents	No	Teenagers aged 12-17 years	Young adults aged 18-25 years	Adults aged 25 +	Parents	No	Male	Never married / single	No	Other - please specify:	France	Yes, other - please specify:	French	Other - please specify:	Buddhist	Postgraduate qualification or degree	$78,000 or more per year	Full-time
Yes	Victoria	46+ years of age		Young adults aged 18-25 years	Adults aged 25 +		No				Parents	No		Young adults aged 18-25 years	Adults aged 25 +		No		Young adults aged 18-25 years	Adults aged 25 +	Parents	No	Female	Never married / single	No	Australia		No, English only		Other - please specify:	Whovian	Diploma	$15,600 - $31,199 per year					Not in the workforce
Yes	Other	46+ years of age		Young adults aged 18-25 years	Adults aged 25 +		No				Parents	No		Young adults aged 18-25 years			No		Young adults aged 18-25 years	Adults aged 25 +	Parents	No	Female	Married / de facto	No	Australia		No, English only		No religion		Postgraduate qualification or degree	$15,600 - $31,199 per year					Not in the workforce
Yes	Other	26-45 years of age	Teenagers aged 12-17 years	Young adults aged 18-25 years	Adults aged 25 +	Parents	No				Parents	No	Teenagers aged 12-17 years	Young adults aged 18-25 years	Adults aged 25 +	Parents	No	Teenagers aged 12-17 years	Young adults aged 18-25 years	Adults aged 25 +	Parents	No	Male	Never married / single	No	Other - please specify:	Singapore	Yes, other - please specify:	Mandarin	Catholic		Upper secondary (Year 12 or equivalent)	$1 - $15,599 per year			Casual
Yes	Victoria	46+ years of age			Adults aged 25 +		No	Teenagers aged 12-17 years	Young adults aged 18-25 years	Adults aged 25 +	Parents	No		Young adults aged 18-25 years			No	Teenagers aged 12-17 years	Young adults aged 18-25 years	Adults aged 25 +	Parents	No	Male	Married / de facto	No	Australia		No, English only		Anglican (Church of England)		Postgraduate qualification or degree	$31,200 - $51,999 per year					Not in the workforce
Yes	New South Wales	26-45 years of age		Young adults aged 18-25 years	Adults aged 25 +		No			Adults aged 25 +	Parents	Yes		Young adults aged 18-25 years	Adults aged 25 +		No				Parents	Yes	Female	Married / de facto	No	Australia		No, English only		Other - please specify:	Christian	Bachelor degree	$78,000 or more per year	Full-time
Yes	Other	46+ years of age		Young adults aged 18-25 years			No			Adults aged 25 +	Parents	No		Young adults aged 18-25 years			No			Adults aged 25 +		Yes	Female	Married / de facto	No	Australia		No, English only		Anglican (Church of England)		Diploma	$15,600 - $31,199 per year					Not in the workforce
Yes	Other	46+ years of age		Young adults aged 18-25 years	Adults aged 25 +	Parents	Yes				Parents	Yes		Young adults aged 18-25 years			Yes	Teenagers aged 12-17 years	Young adults aged 18-25 years	Adults aged 25 +	Parents	No	Female	Married / de facto	No	Australia		No, English only		Anglican (Church of England)		Diploma	$78,000 or more per year	Full-time
Yes	Western Australia	46+ years of age			Adults aged 25 +		No				Parents	Yes		Young adults aged 18-25 years			No			Adults aged 25 +		No	Female	Married / de facto	No	Australia		No, English only		Catholic		Bachelor degree	$78,000 or more per year		Part-time
Yes	Other	26-45 years of age		Young adults aged 18-25 years	Adults aged 25 +		No				Parents	Yes		Young adults aged 18-25 years	Adults aged 25 +		No			Adults aged 25 +	Parents	No	Female	Married / de facto	No	Australia		No, English only		Catholic		Certificate or trade/apprenticeship	$78,000 or more per year		Part-time
Yes	Western Australia	26-45 years of age	Teenagers aged 12-17 years				No	Teenagers aged 12-17 years				No	Teenagers aged 12-17 years				No	Teenagers aged 12-17 years				No	Male	Never married / single	No	Australia		No, English only		No religion		Upper secondary (Year 12 or equivalent)	$31,200 - $51,999 per year	Full-time
Yes	Other	46+ years of age		Young adults aged 18-25 years	Adults aged 25 +		No				Parents	No			Adults aged 25 +		No		Young adults aged 18-25 years	Adults aged 25 +		Yes	Male	Married / de facto	No	Other - please specify:	United Kingdom	No, English only		No religion		Certificate or trade/apprenticeship	$31,200 - $51,999 per year				Looking for work
Yes	Other	46+ years of age	Teenagers aged 12-17 years	Young adults aged 18-25 years	Adults aged 25 +	Parents	No			Adults aged 25 +	Parents	Yes		Young adults aged 18-25 years	Adults aged 25 +	Parents	Yes			Adults aged 25 +		Yes	Male	Married / de facto	No	Australia		No, English only		No religion		Postgraduate qualification or degree	$78,000 or more per year					Not in the workforce
Yes	Other	46+ years of age			Adults aged 25 +		No				Parents	Yes	Teenagers aged 12-17 years	Young adults aged 18-25 years			Yes		Young adults aged 18-25 years	Adults aged 25 +	Parents	Yes	Female	Married / de facto	No	Australia		No, English only		Catholic		Upper secondary (Year 12 or equivalent)	$52,000 - $77,999 per year					Not in the workforce
Yes	Victoria	46+ years of age	Teenagers aged 12-17 years	Young adults aged 18-25 years	Adults aged 25 +	Parents	No	Teenagers aged 12-17 years	Young adults aged 18-25 years	Adults aged 25 +	Parents	No	Teenagers aged 12-17 years	Young adults aged 18-25 years	Adults aged 25 +	Parents	No	Teenagers aged 12-17 years	Young adults aged 18-25 years	Adults aged 25 +	Parents	No	Female	Married / de facto	No	Other - please specify:	Malta	Yes, other - please specify:	Maltese	Catholic		Certificate or trade/apprenticeship	$15,600 - $31,199 per year		Part-time
Yes	Victoria	46+ years of age			Adults aged 25 +		Yes				Parents	Yes		Young adults aged 18-25 years			No		Young adults aged 18-25 years	Adults aged 25 +	Parents	Yes	Female	Married / de facto	No	Australia		No, English only		No religion		Upper secondary (Year 12 or equivalent)	$78,000 or more per year			Casual
Yes	Victoria	46+ years of age	Teenagers aged 12-17 years	Young adults aged 18-25 years	Adults aged 25 +		No	Teenagers aged 12-17 years	Young adults aged 18-25 years	Adults aged 25 +	Parents	No	Teenagers aged 12-17 years	Young adults aged 18-25 years	Adults aged 25 +	Parents	No	Teenagers aged 12-17 years	Young adults aged 18-25 years	Adults aged 25 +	Parents	No	Male	Never married / single	Yes, Aboriginal	Australia		No, English only		No religion		Certificate or trade/apprenticeship	$15,600 - $31,199 per year	Full-time
Yes	Other	26-45 years of age		Young adults aged 18-25 years	Adults aged 25 +		No				Parents	No		Young adults aged 18-25 years	Adults aged 25 +		No		Young adults aged 18-25 years	Adults aged 25 +		No	Male	Married / de facto	No	Australia		No, English only		Catholic		Bachelor degree	$78,000 or more per year	Full-time
Yes	New South Wales	16-25 years of age		Young adults aged 18-25 years	Adults aged 25 +	Parents	No	Teenagers aged 12-17 years	Young adults aged 18-25 years	Adults aged 25 +	Parents	No	Teenagers aged 12-17 years	Young adults aged 18-25 years	Adults aged 25 +		No		Young adults aged 18-25 years	Adults aged 25 +	Parents	No	Male	Never married / single	No	Australia		No, English only		No religion		Diploma	Nil / no income						Student
Yes	New South Wales	46+ years of age		Young adults aged 18-25 years	Adults aged 25 +		No				Parents	No		Young adults aged 18-25 years	Adults aged 25 +		No			Adults aged 25 +		No	Male	Married / de facto	No	Australia		Yes, other - please specify:	german & estonian	No religion		Bachelor degree	$78,000 or more per year	Full-time
Yes	New South Wales	26-45 years of age		Young adults aged 18-25 years	Adults aged 25 +		Yes	Teenagers aged 12-17 years				Yes		Young adults aged 18-25 years			Yes	Teenagers aged 12-17 years	Young adults aged 18-25 years			Yes	Female	Married / de facto	No	Australia		No, English only		Anglican (Church of England)		Diploma			Part-time
Yes	New South Wales	26-45 years of age		Young adults aged 18-25 years	Adults aged 25 +	Parents	No			Adults aged 25 +	Parents	No		Young adults aged 18-25 years	Adults aged 25 +		No		Young adults aged 18-25 years	Adults aged 25 +	Parents	No	Male	Married / de facto	No	Other - please specify:	Indonesia	Yes, other - please specify:	Indonesian	Other - please specify:	free thinker	Bachelor degree	$78,000 or more per year	Full-time
Yes	Victoria	26-45 years of age		Young adults aged 18-25 years	Adults aged 25 +	Parents	No		Young adults aged 18-25 years	Adults aged 25 +	Parents	No		Young adults aged 18-25 years	Adults aged 25 +		No		Young adults aged 18-25 years	Adults aged 25 +	Parents	No	Male	Married / de facto	No	Other - please specify:	Malaysia	Yes, other - please specify:	Mandarin	Catholic		Bachelor degree	$52,000 - $77,999 per year			Casual
Yes	Victoria	46+ years of age	Teenagers aged 12-17 years	Young adults aged 18-25 years	Adults aged 25 +	Parents	No	Teenagers aged 12-17 years	Young adults aged 18-25 years			No	Teenagers aged 12-17 years	Young adults aged 18-25 years	Adults aged 25 +	Parents	No	Teenagers aged 12-17 years		Adults aged 25 +	Parents	No	Female	Separated but not divorced	No	Other - please specify:	UK	No, English only		No religion		Lower secondary (Year 10 or equivalent)	$15,600 - $31,199 per year					Not in the workforce
Yes	Other	26-45 years of age		Young adults aged 18-25 years	Adults aged 25 +		No		Young adults aged 18-25 years	Adults aged 25 +	Parents	No		Young adults aged 18-25 years	Adults aged 25 +		No		Young adults aged 18-25 years	Adults aged 25 +		No	Female	Married / de facto	No	Australia		No, English only		Other - please specify:	Seventh Day Adventist.	Diploma	$78,000 or more per year		Part-time
Yes	Victoria	46+ years of age	Teenagers aged 12-17 years	Young adults aged 18-25 years	Adults aged 25 +	Parents	No	Teenagers aged 12-17 years	Young adults aged 18-25 years	Adults aged 25 +	Parents	No	Teenagers aged 12-17 years	Young adults aged 18-25 years	Adults aged 25 +	Parents	No			Adults aged 25 +		No	Female	Never married / single	No	Australia		No, English only		Other - please specify:	"escaped methodist = Uniting Church	Lower secondary (Year 10 or equivalent)	Nil / no income					Not in the workforce
Yes	Western Australia	26-45 years of age	Teenagers aged 12-17 years	Young adults aged 18-25 years	Adults aged 25 +		No				Parents	No		Young adults aged 18-25 years	Adults aged 25 +	Parents	No	Teenagers aged 12-17 years	Young adults aged 18-25 years	Adults aged 25 +		No	Female	Married / de facto	No	Other - please specify:	United Kingdom	No, English only		No religion		Upper secondary (Year 12 or equivalent)			Part-time
Yes	New South Wales	26-45 years of age	Teenagers aged 12-17 years	Young adults aged 18-25 years	Adults aged 25 +	Parents	No			Adults aged 25 +	Parents	No		Young adults aged 18-25 years	Adults aged 25 +	Parents	No			Adults aged 25 +	Parents	No	Male	Never married / single	No	Australia		No, English only		Catholic		Bachelor degree	$52,000 - $77,999 per year	Full-time
Yes	New South Wales	46+ years of age	Teenagers aged 12-17 years	Young adults aged 18-25 years			No				Parents	No			Adults aged 25 +		No	Teenagers aged 12-17 years	Young adults aged 18-25 years	Adults aged 25 +	Parents	No	Female	Divorced	No	Australia		No, English only		Anglican (Church of England)		Certificate or trade/apprenticeship	$31,200 - $51,999 per year				Looking for work
Yes	New South Wales	46+ years of age		Young adults aged 18-25 years		Parents	No			Adults aged 25 +		No		Young adults aged 18-25 years			Yes		Young adults aged 18-25 years	Adults aged 25 +		No	Male	Widowed	No	Other - please specify:	Germany	No, English only		No religion		Upper secondary (Year 12 or equivalent)	$31,200 - $51,999 per year					Not in the workforce
Yes	Western Australia	26-45 years of age	Teenagers aged 12-17 years	Young adults aged 18-25 years	Adults aged 25 +		Yes				Parents	Yes		Young adults aged 18-25 years			No	Teenagers aged 12-17 years	Young adults aged 18-25 years	Adults aged 25 +	Parents	No	Female	Married / de facto	No	Australia		No, English only		Anglican (Church of England)		Postgraduate qualification or degree	$78,000 or more per year	Full-time
Yes	Victoria	26-45 years of age		Young adults aged 18-25 years	Adults aged 25 +	Parents	No		Young adults aged 18-25 years	Adults aged 25 +	Parents	Yes	Teenagers aged 12-17 years	Young adults aged 18-25 years	Adults aged 25 +		No	Teenagers aged 12-17 years	Young adults aged 18-25 years			No	Male	Married / de facto	No	Other - please specify:	vietnam	Yes, other - please specify:	vietnamese chinese	No religion		Bachelor degree	$52,000 - $77,999 per year	Full-time
Yes	New South Wales	26-45 years of age		Young adults aged 18-25 years	Adults aged 25 +	Parents	No				Parents	Yes		Young adults aged 18-25 years	Adults aged 25 +		No		Young adults aged 18-25 years	Adults aged 25 +	Parents	Yes	Female	Married / de facto	No	Australia		No, English only		No religion		Bachelor degree	$78,000 or more per year					Not in the workforce
Yes	Other	26-45 years of age		Young adults aged 18-25 years			Yes	Teenagers aged 12-17 years			Parents	Yes		Young adults aged 18-25 years	Adults aged 25 +		Yes		Young adults aged 18-25 years	Adults aged 25 +	Parents	Yes	Male	Married / de facto	No	Australia		No, English only		No religion		Certificate or trade/apprenticeship	$78,000 or more per year	Full-time
Yes	New South Wales	46+ years of age	Teenagers aged 12-17 years	Young adults aged 18-25 years	Adults aged 25 +	Parents	Yes	Teenagers aged 12-17 years	Young adults aged 18-25 years	Adults aged 25 +	Parents	Yes		Young adults aged 18-25 years	Adults aged 25 +	Parents	Yes	Teenagers aged 12-17 years	Young adults aged 18-25 years	Adults aged 25 +	Parents	Yes	Male	Married / de facto	No	Australia		No, English only		Other - please specify:	PRESBYTERIAN	Diploma	$31,200 - $51,999 per year		Part-time
Yes	New South Wales	46+ years of age		Young adults aged 18-25 years			No	Teenagers aged 12-17 years				No		Young adults aged 18-25 years			Yes		Young adults aged 18-25 years			No	Male	Married / de facto	No	Australia		No, English only		No religion		Upper secondary (Year 12 or equivalent)	$31,200 - $51,999 per year					Not in the workforce
Yes	New South Wales	46+ years of age		Young adults aged 18-25 years	Adults aged 25 +	Parents	No		Young adults aged 18-25 years	Adults aged 25 +	Parents	No		Young adults aged 18-25 years	Adults aged 25 +		No		Young adults aged 18-25 years	Adults aged 25 +		No	Female	Divorced	No	Australia		No, English only		Catholic		Lower secondary (Year 10 or equivalent)	$15,600 - $31,199 per year					Not in the workforce
Yes	Other	26-45 years of age		Young adults aged 18-25 years			No	Teenagers aged 12-17 years				No	Teenagers aged 12-17 years				No		Young adults aged 18-25 years			No	Female	Never married / single	No	Australia		No, English only		No religion		Lower secondary (Year 10 or equivalent)	$15,600 - $31,199 per year			Casual
Yes	New South Wales	46+ years of age	Teenagers aged 12-17 years	Young adults aged 18-25 years	Adults aged 25 +		No			Adults aged 25 +	Parents	No	Teenagers aged 12-17 years	Young adults aged 18-25 years	Adults aged 25 +	Parents	Yes	Teenagers aged 12-17 years	Young adults aged 18-25 years	Adults aged 25 +	Parents	No	Male	Married / de facto	No	Australia		No, English only		Anglican (Church of England)		Bachelor degree	$52,000 - $77,999 per year		Part-time
Yes	Other	46+ years of age	Teenagers aged 12-17 years	Young adults aged 18-25 years	Adults aged 25 +	Parents	No		Young adults aged 18-25 years	Adults aged 25 +	Parents	No	Teenagers aged 12-17 years	Young adults aged 18-25 years	Adults aged 25 +		Yes	Teenagers aged 12-17 years	Young adults aged 18-25 years	Adults aged 25 +	Parents	No	Female	Married / de facto	No	Australia		No, English only		Other - please specify:	christian	Bachelor degree	$52,000 - $77,999 per year					Not in the workforce
Yes	Victoria	46+ years of age	Teenagers aged 12-17 years	Young adults aged 18-25 years	Adults aged 25 +		No			Adults aged 25 +	Parents	Yes	Teenagers aged 12-17 years	Young adults aged 18-25 years			No	Teenagers aged 12-17 years	Young adults aged 18-25 years	Adults aged 25 +	Parents	No	Female	Married / de facto	No	Other - please specify:	Singapore	Yes, other - please specify:	Mandarin	No religion		Postgraduate qualification or degree	$78,000 or more per year		Part-time
Yes	New South Wales	46+ years of age		Young adults aged 18-25 years			No		Young adults aged 18-25 years			No	Teenagers aged 12-17 years	Young adults aged 18-25 years	Adults aged 25 +		No			Adults aged 25 +		No	Male	Married / de facto	No	Other - please specify:	England	No, English only		Anglican (Church of England)		Certificate or trade/apprenticeship	$31,200 - $51,999 per year					Not in the workforce
Yes	New South Wales	46+ years of age		Young adults aged 18-25 years	Adults aged 25 +		No	Teenagers aged 12-17 years			Parents	No	Teenagers aged 12-17 years	Young adults aged 18-25 years	Adults aged 25 +	Parents	No		Young adults aged 18-25 years	Adults aged 25 +	Parents	No	Female	Married / de facto	No	Australia		No, English only		No religion		Bachelor degree	$78,000 or more per year	Full-time
Yes	Other	26-45 years of age		Young adults aged 18-25 years			No				Parents	Yes		Young adults aged 18-25 years			Yes			Adults aged 25 +		Yes	Male	Married / de facto	No	Australia		No, English only		No religion		Certificate or trade/apprenticeship	$78,000 or more per year	Full-time
Yes	New South Wales	26-45 years of age	Teenagers aged 12-17 years	Young adults aged 18-25 years	Adults aged 25 +	Parents	Yes			Adults aged 25 +	Parents	Yes	Teenagers aged 12-17 years	Young adults aged 18-25 years	Adults aged 25 +	Parents	Yes	Teenagers aged 12-17 years	Young adults aged 18-25 years	Adults aged 25 +	Parents	No	Male	Married / de facto	No	Other - please specify:	PNG	No, English only		No religion		Certificate or trade/apprenticeship	$78,000 or more per year					Not in the workforce
Yes	Other	26-45 years of age				Parents	No			Adults aged 25 +	Parents	No		Young adults aged 18-25 years	Adults aged 25 +		No			Adults aged 25 +	Parents	No	Female	Married / de facto	No	Australia		No, English only		Anglican (Church of England)		Bachelor degree	$78,000 or more per year	Full-time
Yes	Other	46+ years of age	Teenagers aged 12-17 years	Young adults aged 18-25 years	Adults aged 25 +		No	Teenagers aged 12-17 years	Young adults aged 18-25 years	Adults aged 25 +	Parents	No	Teenagers aged 12-17 years	Young adults aged 18-25 years	Adults aged 25 +	Parents	No	Teenagers aged 12-17 years	Young adults aged 18-25 years	Adults aged 25 +	Parents	No	Female	Separated but not divorced	No	Other - please specify:	UK	No, English only		Other - please specify:	Christian	Certificate or trade/apprenticeship	$15,600 - $31,199 per year		Part-time
Yes	New South Wales	46+ years of age	Teenagers aged 12-17 years				No				Parents	No		Young adults aged 18-25 years			No			Adults aged 25 +		No	Female	Married / de facto	No	Australia		No, English only		Anglican (Church of England)		Upper secondary (Year 12 or equivalent)	$52,000 - $77,999 per year	Full-time
Yes	New South Wales	46+ years of age		Young adults aged 18-25 years			Yes			Adults aged 25 +	Parents	Yes		Young adults aged 18-25 years			Yes		Young adults aged 18-25 years	Adults aged 25 +	Parents	Yes	Male	Married / de facto	No	Australia		No, English only		No religion		Bachelor degree	$31,200 - $51,999 per year			Casual
Yes	Victoria	46+ years of age		Young adults aged 18-25 years			No				Parents	Yes		Young adults aged 18-25 years			No	Teenagers aged 12-17 years	Young adults aged 18-25 years	Adults aged 25 +	Parents	Yes	Male	Married / de facto	No	Australia		No, English only		No religion		Diploma	$78,000 or more per year	Full-time
Yes	Other	26-45 years of age		Young adults aged 18-25 years	Adults aged 25 +		Yes	Teenagers aged 12-17 years	Young adults aged 18-25 years	Adults aged 25 +		Yes	Teenagers aged 12-17 years	Young adults aged 18-25 years	Adults aged 25 +		Yes		Young adults aged 18-25 years	Adults aged 25 +		Yes	Male	Married / de facto	No	Australia		Yes, other - please specify:	French	Catholic		Bachelor degree	$78,000 or more per year	Full-time
Yes	Other	46+ years of age	Teenagers aged 12-17 years	Young adults aged 18-25 years		Parents	No		Young adults aged 18-25 years	Adults aged 25 +	Parents	No	Teenagers aged 12-17 years	Young adults aged 18-25 years			No	Teenagers aged 12-17 years	Young adults aged 18-25 years	Adults aged 25 +	Parents	No	Male	Married / de facto	No	Other - please specify:	Wales	No, English only		Other - please specify:	Spiritulist	Diploma	$15,600 - $31,199 per year					Not in the workforce
Yes	Victoria	26-45 years of age	Teenagers aged 12-17 years	Young adults aged 18-25 years		Parents	No				Parents	No	Teenagers aged 12-17 years	Young adults aged 18-25 years	Adults aged 25 +	Parents	Yes	Teenagers aged 12-17 years	Young adults aged 18-25 years	Adults aged 25 +	Parents	No	Male	Married / de facto	No	Australia		No, English only		Other - please specify:	islam	Upper secondary (Year 12 or equivalent)	$52,000 - $77,999 per year	Full-time
Yes	New South Wales	46+ years of age	Teenagers aged 12-17 years	Young adults aged 18-25 years	Adults aged 25 +	Parents	Yes	Teenagers aged 12-17 years	Young adults aged 18-25 years	Adults aged 25 +	Parents	Yes	Teenagers aged 12-17 years	Young adults aged 18-25 years	Adults aged 25 +	Parents	Yes	Teenagers aged 12-17 years	Young adults aged 18-25 years	Adults aged 25 +	Parents	Yes	Female	Married / de facto	No	Australia		No, English only		No religion		Postgraduate qualification or degree	$52,000 - $77,999 per year					Not in the workforce
Yes	Other	46+ years of age	Teenagers aged 12-17 years	Young adults aged 18-25 years	Adults aged 25 +	Parents	Yes	Teenagers aged 12-17 years	Young adults aged 18-25 years	Adults aged 25 +	Parents	No	Teenagers aged 12-17 years	Young adults aged 18-25 years	Adults aged 25 +	Parents	Yes	Teenagers aged 12-17 years	Young adults aged 18-25 years	Adults aged 25 +	Parents	Yes	Female	Married / de facto	No	Australia		No, English only		No religion		Diploma	$78,000 or more per year					Not in the workforce
Yes	Other	26-45 years of age		Young adults aged 18-25 years	Adults aged 25 +		No			Adults aged 25 +		No		Young adults aged 18-25 years			No		Young adults aged 18-25 years	Adults aged 25 +	Parents	No	Female	Married / de facto	No	Other - please specify:	UK	No, English only		No religion		Diploma	$78,000 or more per year	Full-time
Yes	Other	46+ years of age	Teenagers aged 12-17 years	Young adults aged 18-25 years	Adults aged 25 +	Parents	No	Teenagers aged 12-17 years	Young adults aged 18-25 years	Adults aged 25 +	Parents	No	Teenagers aged 12-17 years	Young adults aged 18-25 years	Adults aged 25 +	Parents	No		Young adults aged 18-25 years	Adults aged 25 +	Parents	No	Male	Married / de facto	No	Australia		No, English only		Other - please specify:	methodist	Primary school	$15,600 - $31,199 per year					Not in the workforce
Yes	New South Wales	46+ years of age			Adults aged 25 +		No				Parents	No		Young adults aged 18-25 years	Adults aged 25 +		Yes		Young adults aged 18-25 years	Adults aged 25 +		No	Female	Married / de facto	No	Australia		No, English only		Other - please specify:	PENTECOStal	Certificate or trade/apprenticeship	$78,000 or more per year		Part-time
Yes	Western Australia	46+ years of age	Teenagers aged 12-17 years	Young adults aged 18-25 years	Adults aged 25 +	Parents	No			Adults aged 25 +	Parents	No	Teenagers aged 12-17 years	Young adults aged 18-25 years	Adults aged 25 +	Parents	Yes	Teenagers aged 12-17 years	Young adults aged 18-25 years	Adults aged 25 +	Parents	No	Female	Married / de facto	No	Australia		No, English only		Anglican (Church of England)		Lower secondary (Year 10 or equivalent)					Looking for work
Yes	Other	46+ years of age	Teenagers aged 12-17 years	Young adults aged 18-25 years	Adults aged 25 +	Parents	No	Teenagers aged 12-17 years				No	Teenagers aged 12-17 years	Young adults aged 18-25 years	Adults aged 25 +	Parents	Yes	Teenagers aged 12-17 years	Young adults aged 18-25 years	Adults aged 25 +	Parents	Yes	Female	Married / de facto	No	Australia		No, English only		Catholic		Primary school	$15,600 - $31,199 per year					Not in the workforce
Yes	Other	16-25 years of age	Teenagers aged 12-17 years	Young adults aged 18-25 years	Adults aged 25 +	Parents	No			Adults aged 25 +	Parents	No	Teenagers aged 12-17 years	Young adults aged 18-25 years	Adults aged 25 +	Parents	No	Teenagers aged 12-17 years	Young adults aged 18-25 years	Adults aged 25 +	Parents	No	Male	Never married / single	No	Australia		No, English only		Catholic		Certificate or trade/apprenticeship	$52,000 - $77,999 per year	Full-time
Yes	Other	26-45 years of age		Young adults aged 18-25 years	Adults aged 25 +		Yes				Parents	Yes		Young adults aged 18-25 years	Adults aged 25 +		Yes		Young adults aged 18-25 years	Adults aged 25 +		Yes	Female	Married / de facto	No	Australia		No, English only		Other - please specify:	Pentecostal	Certificate or trade/apprenticeship	$78,000 or more per year	Full-time
Yes	Other	26-45 years of age			Adults aged 25 +		No			Adults aged 25 +		No			Adults aged 25 +		No		Young adults aged 18-25 years	Adults aged 25 +	Parents	Yes	Male	Married / de facto	No	Other - please specify:	india	No, English only		Other - please specify:	hindu	Diploma	$52,000 - $77,999 per year	Full-time
Yes	Victoria	46+ years of age				Parents	Yes				Parents	No			Adults aged 25 +		No			Adults aged 25 +		Yes	Male	Widowed	No	Other - please specify:	germany	Yes, other - please specify:	german	Other - please specify:	lutheran	Upper secondary (Year 12 or equivalent)	$15,600 - $31,199 per year					Not in the workforce
Yes	Victoria	46+ years of age			Adults aged 25 +		No				Parents	No			Adults aged 25 +		Yes		Young adults aged 18-25 years	Adults aged 25 +	Parents	Yes	Female	Divorced	No	Other - please specify:	England	No, English only		Anglican (Church of England)		Diploma	$15,600 - $31,199 per year					Not in the workforce
Yes	Western Australia	46+ years of age			Adults aged 25 +		No			Adults aged 25 +		No		Young adults aged 18-25 years			No			Adults aged 25 +	Parents	No	Female	Married / de facto	No	Australia		No, English only		Anglican (Church of England)		Upper secondary (Year 12 or equivalent)	$78,000 or more per year		Part-time
Yes	Victoria	46+ years of age		Young adults aged 18-25 years	Adults aged 25 +		No				Parents	No		Young adults aged 18-25 years			No			Adults aged 25 +	Parents	No	Female	Widowed	No	Other - please specify:	EGYPT	Yes, other - please specify:	italian	Catholic		Upper secondary (Year 12 or equivalent)	$15,600 - $31,199 per year					Not in the workforce
Yes	New South Wales	26-45 years of age	Teenagers aged 12-17 years				No				Parents	Yes			Adults aged 25 +		No			Adults aged 25 +		No	Male	Married / de facto	No	Australia		No, English only		Catholic		Bachelor degree	$78,000 or more per year	Full-time
Yes	Victoria	46+ years of age	Teenagers aged 12-17 years	Young adults aged 18-25 years	Adults aged 25 +	Parents	No				Parents	No		Young adults aged 18-25 years	Adults aged 25 +		No		Young adults aged 18-25 years	Adults aged 25 +		No	Male	Married / de facto	No	Other - please specify:	egypt	No, English only		Catholic		Certificate or trade/apprenticeship	$52,000 - $77,999 per year	Full-time
Yes	Victoria	46+ years of age			Adults aged 25 +		No			Adults aged 25 +	Parents	No		Young adults aged 18-25 years	Adults aged 25 +	Parents	Yes		Young adults aged 18-25 years	Adults aged 25 +	Parents	No	Female	Divorced	No	Other - please specify:	UK	No, English only		Anglican (Church of England)		Upper secondary (Year 12 or equivalent)	$15,600 - $31,199 per year					Not in the workforce
Yes	New South Wales	46+ years of age			Adults aged 25 +		No		Young adults aged 18-25 years	Adults aged 25 +	Parents	No		Young adults aged 18-25 years	Adults aged 25 +	Parents	No	Teenagers aged 12-17 years	Young adults aged 18-25 years	Adults aged 25 +	Parents	No	Female	Divorced	No	Australia		No, English only		Anglican (Church of England)		Diploma	$1 - $15,599 per year					Not in the workforce
Yes	Victoria	26-45 years of age		Young adults aged 18-25 years	Adults aged 25 +	Parents	Yes	Teenagers aged 12-17 years	Young adults aged 18-25 years	Adults aged 25 +	Parents	No	Teenagers aged 12-17 years	Young adults aged 18-25 years	Adults aged 25 +	Parents	Yes	Teenagers aged 12-17 years	Young adults aged 18-25 years	Adults aged 25 +	Parents	No	Male	Married / de facto	No	Australia		No, English only		Catholic		Bachelor degree	$31,200 - $51,999 per year	Full-time
Yes	Other	46+ years of age		Young adults aged 18-25 years	Adults aged 25 +	Parents	No		Young adults aged 18-25 years	Adults aged 25 +	Parents	No		Young adults aged 18-25 years	Adults aged 25 +		No		Young adults aged 18-25 years	Adults aged 25 +		No	Female	Married / de facto	No	Australia		No, English only		Catholic		Certificate or trade/apprenticeship	Nil / no income					Not in the workforce
Yes	New South Wales	26-45 years of age		Young adults aged 18-25 years			Yes				Parents	No		Young adults aged 18-25 years			Yes	Teenagers aged 12-17 years	Young adults aged 18-25 years	Adults aged 25 +	Parents	Yes	Female	Married / de facto	No	Australia		No, English only		No religion		Postgraduate qualification or degree	$78,000 or more per year	Full-time
Yes	Other	46+ years of age	Teenagers aged 12-17 years	Young adults aged 18-25 years	Adults aged 25 +	Parents	No		Young adults aged 18-25 years	Adults aged 25 +	Parents	No	Teenagers aged 12-17 years	Young adults aged 18-25 years	Adults aged 25 +	Parents	No	Teenagers aged 12-17 years	Young adults aged 18-25 years	Adults aged 25 +	Parents	No	Male	Married / de facto	No	Australia		No, English only		No religion		Lower secondary (Year 10 or equivalent)			Part-time
Yes	Victoria	46+ years of age		Young adults aged 18-25 years	Adults aged 25 +	Parents	No	Teenagers aged 12-17 years	Young adults aged 18-25 years	Adults aged 25 +	Parents	No		Young adults aged 18-25 years	Adults aged 25 +	Parents	No		Young adults aged 18-25 years	Adults aged 25 +	Parents	No	Male	Separated but not divorced	No	Other - please specify:	UK	No, English only		Anglican (Church of England)		Diploma	$15,600 - $31,199 per year					Not in the workforce
Yes	Victoria	26-45 years of age		Young adults aged 18-25 years			No		Young adults aged 18-25 years	Adults aged 25 +	Parents	No		Young adults aged 18-25 years			No		Young adults aged 18-25 years	Adults aged 25 +		No	Male	Married / de facto	No	Other - please specify:	Papua New Guinea	No, English only		No religion		Upper secondary (Year 12 or equivalent)	$15,600 - $31,199 per year					Not in the workforce
Yes	New South Wales	46+ years of age		Young adults aged 18-25 years	Adults aged 25 +	Parents	No			Adults aged 25 +		No		Young adults aged 18-25 years			No			Adults aged 25 +		No	Male	Widowed	No	Australia		No, English only		Anglican (Church of England)		Diploma	$31,200 - $51,999 per year					Not in the workforce
Yes	Other	46+ years of age	Teenagers aged 12-17 years	Young adults aged 18-25 years	Adults aged 25 +	Parents	No				Parents	Yes	Teenagers aged 12-17 years	Young adults aged 18-25 years	Adults aged 25 +	Parents	Yes	Teenagers aged 12-17 years	Young adults aged 18-25 years	Adults aged 25 +	Parents	Yes	Female	Married / de facto	No	Australia		No, English only		No religion		Diploma	$78,000 or more per year					Not in the workforce
Yes	Other	46+ years of age		Young adults aged 18-25 years	Adults aged 25 +		Yes	Teenagers aged 12-17 years	Young adults aged 18-25 years	Adults aged 25 +	Parents	Yes		Young adults aged 18-25 years		Parents	Yes			Adults aged 25 +	Parents	Yes	Male	Married / de facto	No	Australia		No, English only		Anglican (Church of England)		Bachelor degree	$78,000 or more per year	Full-time
Yes	New South Wales	46+ years of age			Adults aged 25 +		Yes				Parents	Yes	Teenagers aged 12-17 years				Yes	Teenagers aged 12-17 years	Young adults aged 18-25 years	Adults aged 25 +	Parents	Yes	Male	Never married / single	No	Australia		No, English only		Other - please specify:	Deist	Postgraduate qualification or degree	$15,600 - $31,199 per year			Casual
Yes	Victoria	46+ years of age	Teenagers aged 12-17 years	Young adults aged 18-25 years	Adults aged 25 +	Parents	No				Parents	No	Teenagers aged 12-17 years	Young adults aged 18-25 years	Adults aged 25 +	Parents	Yes		Young adults aged 18-25 years	Adults aged 25 +	Parents	No	Male	Married / de facto	No	Australia		No, English only		Anglican (Church of England)		Certificate or trade/apprenticeship	$78,000 or more per year	Full-time
Yes	New South Wales	26-45 years of age		Young adults aged 18-25 years	Adults aged 25 +		No				Parents	No		Young adults aged 18-25 years	Adults aged 25 +		No		Young adults aged 18-25 years	Adults aged 25 +		No	Female	Never married / single	No	Australia		No, English only		Anglican (Church of England)		Diploma	$31,200 - $51,999 per year	Full-time
Yes	Victoria	26-45 years of age		Young adults aged 18-25 years	Adults aged 25 +		No				Parents	Yes	Teenagers aged 12-17 years	Young adults aged 18-25 years	Adults aged 25 +	Parents	No	Teenagers aged 12-17 years	Young adults aged 18-25 years	Adults aged 25 +	Parents	Yes	Male	Married / de facto	No	Australia		No, English only		Other - please specify:	Christian	Bachelor degree	$78,000 or more per year	Full-time
Yes	New South Wales	26-45 years of age		Young adults aged 18-25 years	Adults aged 25 +	Parents	No	Teenagers aged 12-17 years	Young adults aged 18-25 years		Parents	No		Young adults aged 18-25 years	Adults aged 25 +	Parents	No	Teenagers aged 12-17 years	Young adults aged 18-25 years	Adults aged 25 +	Parents	No	Male	Never married / single	No	Other - please specify:	india	Yes, other - please specify:	gujarati	Other - please specify:	hindu	Postgraduate qualification or degree	$31,200 - $51,999 per year	Full-time
Yes	Other	46+ years of age	Teenagers aged 12-17 years	Young adults aged 18-25 years	Adults aged 25 +	Parents	No	Teenagers aged 12-17 years	Young adults aged 18-25 years	Adults aged 25 +	Parents	No	Teenagers aged 12-17 years	Young adults aged 18-25 years			No	Teenagers aged 12-17 years	Young adults aged 18-25 years	Adults aged 25 +	Parents	No	Female	Married / de facto	No	Australia		No, English only		No religion		Upper secondary (Year 12 or equivalent)	$78,000 or more per year	Full-time
Yes	Other	46+ years of age	Teenagers aged 12-17 years	Young adults aged 18-25 years	Adults aged 25 +	Parents	No			Adults aged 25 +	Parents	No	Teenagers aged 12-17 years	Young adults aged 18-25 years	Adults aged 25 +	Parents	Yes	Teenagers aged 12-17 years	Young adults aged 18-25 years	Adults aged 25 +	Parents	No	Female	Married / de facto	No	Australia		No, English only		Catholic		Diploma	$78,000 or more per year					Not in the workforce
Yes	Victoria	16-25 years of age	Teenagers aged 12-17 years	Young adults aged 18-25 years	Adults aged 25 +		No				Parents	No		Young adults aged 18-25 years	Adults aged 25 +		No	Teenagers aged 12-17 years	Young adults aged 18-25 years	Adults aged 25 +	Parents	No	Male	Never married / single	No	Australia		No, English only		Catholic		Upper secondary (Year 12 or equivalent)	$31,200 - $51,999 per year	Full-time
Yes	New South Wales	46+ years of age		Young adults aged 18-25 years			No				Parents	No		Young adults aged 18-25 years	Adults aged 25 +		No		Young adults aged 18-25 years	Adults aged 25 +	Parents	No	Female	Married / de facto	No	Other - please specify:	england	No, English only		No religion		Bachelor degree	$78,000 or more per year	Full-time
Yes	New South Wales	46+ years of age		Young adults aged 18-25 years			No				Parents	No	Teenagers aged 12-17 years	Young adults aged 18-25 years	Adults aged 25 +	Parents	Yes	Teenagers aged 12-17 years	Young adults aged 18-25 years	Adults aged 25 +	Parents	No	Female	Married / de facto	No	Other - please specify:	United Kingdom	No, English only		Anglican (Church of England)		Diploma	$31,200 - $51,999 per year					Not in the workforce
Yes	Other	16-25 years of age	Teenagers aged 12-17 years	Young adults aged 18-25 years			No				Parents	No		Young adults aged 18-25 years			No		Young adults aged 18-25 years			No	Male	Never married / single	No	Australia		No, English only		Other - please specify:	Christian (Non denominational)	Lower secondary (Year 10 or equivalent)	$31,200 - $51,999 per year				Looking for work	Not in the workforce	Student
Yes	New South Wales	26-45 years of age				Parents	No				Parents	No				Parents	No				Parents	No	Male	Divorced	No	Australia		No, English only		Anglican (Church of England)		Lower secondary (Year 10 or equivalent)	$15,600 - $31,199 per year		Part-time
Yes	New South Wales	26-45 years of age	Teenagers aged 12-17 years	Young adults aged 18-25 years	Adults aged 25 +	Parents	No		Young adults aged 18-25 years	Adults aged 25 +	Parents	Yes	Teenagers aged 12-17 years	Young adults aged 18-25 years	Adults aged 25 +		Yes	Teenagers aged 12-17 years	Young adults aged 18-25 years	Adults aged 25 +	Parents	No	Male	Married / de facto	No	Other - please specify:	Malaysia	No, English only		Other - please specify:	Christian	Bachelor degree	$78,000 or more per year	Full-time
Yes	Victoria	46+ years of age	Teenagers aged 12-17 years	Young adults aged 18-25 years	Adults aged 25 +	Parents	Yes	Teenagers aged 12-17 years	Young adults aged 18-25 years	Adults aged 25 +	Parents	Yes	Teenagers aged 12-17 years	Young adults aged 18-25 years	Adults aged 25 +	Parents	Yes		Young adults aged 18-25 years	Adults aged 25 +	Parents	Yes	Male	Married / de facto	No	Australia		No, English only		No religion		Diploma	$52,000 - $77,999 per year					Not in the workforce
Yes	Other	46+ years of age	Teenagers aged 12-17 years	Young adults aged 18-25 years	Adults aged 25 +	Parents	No		Young adults aged 18-25 years	Adults aged 25 +	Parents	No	Teenagers aged 12-17 years	Young adults aged 18-25 years	Adults aged 25 +	Parents	No		Young adults aged 18-25 years	Adults aged 25 +	Parents	No	Male	Married / de facto	No	Australia		No, English only		Catholic		Diploma	$31,200 - $51,999 per year					Not in the workforce
Yes	Victoria	46+ years of age	Teenagers aged 12-17 years	Young adults aged 18-25 years	Adults aged 25 +	Parents	Yes	Teenagers aged 12-17 years	Young adults aged 18-25 years	Adults aged 25 +	Parents	Yes	Teenagers aged 12-17 years	Young adults aged 18-25 years	Adults aged 25 +	Parents	Yes	Teenagers aged 12-17 years	Young adults aged 18-25 years	Adults aged 25 +	Parents	Yes	Male	Married / de facto	No	Australia		No, English only		No religion		Postgraduate qualification or degree	$31,200 - $51,999 per year					Not in the workforce
Yes	New South Wales	46+ years of age	Teenagers aged 12-17 years	Young adults aged 18-25 years	Adults aged 25 +	Parents	Yes				Parents	No		Young adults aged 18-25 years	Adults aged 25 +		No		Young adults aged 18-25 years	Adults aged 25 +	Parents	No	Male	Married / de facto	No	Other - please specify:	Fiji	Yes, other - please specify:	Hindi	Other - please specify:	Hindu	Bachelor degree	$52,000 - $77,999 per year	Full-time
Yes	New South Wales	46+ years of age			Adults aged 25 +		No			Adults aged 25 +		No			Adults aged 25 +		No			Adults aged 25 +		No	Male	Married / de facto	No	Other - please specify:	Singapore	Yes, other - please specify:	Cantonese	No religion		Bachelor degree	$78,000 or more per year		Part-time
Yes	New South Wales	16-25 years of age		Young adults aged 18-25 years	Adults aged 25 +	Parents	No				Parents	No	Teenagers aged 12-17 years	Young adults aged 18-25 years	Adults aged 25 +		No		Young adults aged 18-25 years	Adults aged 25 +	Parents	No	Male	Never married / single	No	Australia		No, English only		Catholic		Certificate or trade/apprenticeship	$78,000 or more per year	Full-time
Yes	New South Wales	46+ years of age		Young adults aged 18-25 years	Adults aged 25 +	Parents	No	Teenagers aged 12-17 years	Young adults aged 18-25 years	Adults aged 25 +	Parents	No	Teenagers aged 12-17 years	Young adults aged 18-25 years	Adults aged 25 +	Parents	No	Teenagers aged 12-17 years	Young adults aged 18-25 years	Adults aged 25 +	Parents	No	Female	Married / de facto	No	Australia		No, English only		Anglican (Church of England)		Upper secondary (Year 12 or equivalent)	$78,000 or more per year					Not in the workforce
Yes	Western Australia	46+ years of age		Young adults aged 18-25 years	Adults aged 25 +		No		Young adults aged 18-25 years	Adults aged 25 +	Parents	Yes		Young adults aged 18-25 years			No		Young adults aged 18-25 years	Adults aged 25 +	Parents	No	Female	Married / de facto	No	Other - please specify:	Canada	No, English only		No religion		Certificate or trade/apprenticeship	$15,600 - $31,199 per year					Not in the workforce
Yes	New South Wales	46+ years of age		Young adults aged 18-25 years	Adults aged 25 +		No				Parents	No		Young adults aged 18-25 years	Adults aged 25 +		No			Adults aged 25 +	Parents	No	Female	Married / de facto	No	Other - please specify:	England	No, English only		Catholic		Postgraduate qualification or degree	$78,000 or more per year			Casual
Yes	New South Wales	16-25 years of age		Young adults aged 18-25 years			No				Parents	No		Young adults aged 18-25 years		Parents	Yes		Young adults aged 18-25 years	Adults aged 25 +	Parents	No	Male	Never married / single	No	Australia		No, English only		No religion		Upper secondary (Year 12 or equivalent)	Nil / no income			Casual
Yes	New South Wales	26-45 years of age		Young adults aged 18-25 years			No	Teenagers aged 12-17 years	Young adults aged 18-25 years	Adults aged 25 +	Parents	No		Young adults aged 18-25 years			No	Teenagers aged 12-17 years	Young adults aged 18-25 years	Adults aged 25 +	Parents	No	Male	Married / de facto	No	Australia		Yes, other - please specify:	spanish, arabic, french, greman,	No religion		Bachelor degree	Nil / no income	Full-time
Yes	Victoria	16-25 years of age		Young adults aged 18-25 years	Adults aged 25 +		Yes				Parents	No		Young adults aged 18-25 years			Yes		Young adults aged 18-25 years			Yes	Male	Never married / single	No	Australia		No, English only		No religion		Certificate or trade/apprenticeship	$78,000 or more per year						Student
Yes	New South Wales	46+ years of age			Adults aged 25 +		No	Teenagers aged 12-17 years	Young adults aged 18-25 years	Adults aged 25 +	Parents	No			Adults aged 25 +		No		Young adults aged 18-25 years	Adults aged 25 +	Parents	No	Male	Married / de facto	No	Other - please specify:	Israel	No, English only		Other - please specify:	jewish	Upper secondary (Year 12 or equivalent)	$31,200 - $51,999 per year					Not in the workforce
Yes	Western Australia	46+ years of age	Teenagers aged 12-17 years	Young adults aged 18-25 years	Adults aged 25 +		No	Teenagers aged 12-17 years	Young adults aged 18-25 years		Parents	No	Teenagers aged 12-17 years	Young adults aged 18-25 years	Adults aged 25 +	Parents	No	Teenagers aged 12-17 years	Young adults aged 18-25 years	Adults aged 25 +	Parents	No	Male	Never married / single	No	Australia		No, English only		No religion		Upper secondary (Year 12 or equivalent)	$15,600 - $31,199 per year					Not in the workforce
Yes	Western Australia	46+ years of age	Teenagers aged 12-17 years	Young adults aged 18-25 years			No			Adults aged 25 +	Parents	No			Adults aged 25 +	Parents	No	Teenagers aged 12-17 years	Young adults aged 18-25 years	Adults aged 25 +	Parents	No	Female	Widowed	No	Australia		No, English only		Catholic		Certificate or trade/apprenticeship	$15,600 - $31,199 per year					Not in the workforce
Yes	Victoria	46+ years of age	Teenagers aged 12-17 years	Young adults aged 18-25 years	Adults aged 25 +	Parents	Yes	Teenagers aged 12-17 years			Parents	No	Teenagers aged 12-17 years	Young adults aged 18-25 years	Adults aged 25 +	Parents	No	Teenagers aged 12-17 years	Young adults aged 18-25 years	Adults aged 25 +	Parents	No	Male	Married / de facto	No	Australia		No, English only		Other - please specify:	Uniting church	Diploma	$78,000 or more per year	Full-time
Yes	New South Wales	26-45 years of age		Young adults aged 18-25 years	Adults aged 25 +	Parents	No			Adults aged 25 +	Parents	No			Adults aged 25 +	Parents	No			Adults aged 25 +	Parents	No	Male	Married / de facto	No	Other - please specify:	Russia	Yes, other - please specify:	Russian	No religion		Certificate or trade/apprenticeship	$52,000 - $77,999 per year	Full-time
Yes	New South Wales	46+ years of age		Young adults aged 18-25 years			No				Parents	No		Young adults aged 18-25 years			No			Adults aged 25 +		No	Male	Divorced	No	Australia		No, English only		Other - please specify:	uniting	Certificate or trade/apprenticeship	$31,200 - $51,999 per year	Full-time
Yes	New South Wales	16-25 years of age		Young adults aged 18-25 years			No				Parents	No		Young adults aged 18-25 years	Adults aged 25 +	Parents	No			Adults aged 25 +	Parents	No	Male	Never married / single	No	Australia		No, English only		Anglican (Church of England)		Bachelor degree	$31,200 - $51,999 per year						Student
Yes	New South Wales	46+ years of age		Young adults aged 18-25 years			No				Parents	No		Young adults aged 18-25 years			No			Adults aged 25 +		No	Male	Married / de facto	No	Australia		No, English only		Other - please specify:	uniting	Certificate or trade/apprenticeship	$52,000 - $77,999 per year					Not in the workforce
Yes	Victoria	26-45 years of age	Teenagers aged 12-17 years	Young adults aged 18-25 years	Adults aged 25 +	Parents	No	Teenagers aged 12-17 years	Young adults aged 18-25 years	Adults aged 25 +	Parents	No	Teenagers aged 12-17 years	Young adults aged 18-25 years	Adults aged 25 +	Parents	No	Teenagers aged 12-17 years	Young adults aged 18-25 years	Adults aged 25 +	Parents	No	Male	Married / de facto	No	Australia		No, English only		Other - please specify:	religion is full of crap I don't believe in it	Lower secondary (Year 10 or equivalent)	$15,600 - $31,199 per year					Not in the workforce
Yes	Other	46+ years of age		Young adults aged 18-25 years			No			Adults aged 25 +	Parents	No		Young adults aged 18-25 years			No			Adults aged 25 +		No	Female	Widowed	No	Australia		No, English only		Other - please specify:	Uniting	Postgraduate qualification or degree	$31,200 - $51,999 per year					Not in the workforce
Yes	New South Wales	26-45 years of age		Young adults aged 18-25 years			Yes		Young adults aged 18-25 years	Adults aged 25 +		Yes		Young adults aged 18-25 years			Yes		Young adults aged 18-25 years			Yes	Male	Married / de facto	No	Australia		No, English only		No religion		Postgraduate qualification or degree	$52,000 - $77,999 per year	Full-time
Yes	New South Wales	46+ years of age			Adults aged 25 +		No		Young adults aged 18-25 years	Adults aged 25 +		No		Young adults aged 18-25 years	Adults aged 25 +		No		Young adults aged 18-25 years	Adults aged 25 +	Parents	Yes	Male	Married / de facto	No	Australia		No, English only		Catholic		Certificate or trade/apprenticeship	Nil / no income					Not in the workforce
Yes	New South Wales	46+ years of age		Young adults aged 18-25 years	Adults aged 25 +	Parents	Yes		Young adults aged 18-25 years	Adults aged 25 +	Parents	Yes	Teenagers aged 12-17 years	Young adults aged 18-25 years	Adults aged 25 +	Parents	No	Teenagers aged 12-17 years	Young adults aged 18-25 years	Adults aged 25 +	Parents	No	Male	Never married / single	No	Australia		No, English only		Other - please specify:	christian	Lower secondary (Year 10 or equivalent)	$15,600 - $31,199 per year					Not in the workforce
Yes	Victoria	26-45 years of age	Teenagers aged 12-17 years	Young adults aged 18-25 years	Adults aged 25 +	Parents	No			Adults aged 25 +	Parents	No			Adults aged 25 +	Parents	No		Young adults aged 18-25 years	Adults aged 25 +	Parents	No	Male	Married / de facto	No	Australia		No, English only		Anglican (Church of England)		Bachelor degree	$78,000 or more per year	Full-time
Yes	Victoria	16-25 years of age		Young adults aged 18-25 years	Adults aged 25 +		No			Adults aged 25 +		No		Young adults aged 18-25 years			No		Young adults aged 18-25 years	Adults aged 25 +		No	Male	Married / de facto	No	Other - please specify:	UK	No, English only		No religion		Diploma	$31,200 - $51,999 per year	Full-time
Yes	Other	46+ years of age		Young adults aged 18-25 years	Adults aged 25 +		No		Young adults aged 18-25 years	Adults aged 25 +		No		Young adults aged 18-25 years	Adults aged 25 +		No		Young adults aged 18-25 years	Adults aged 25 +		No	Male	Divorced	No	Australia		No, English only		No religion		Bachelor degree	$15,600 - $31,199 per year					Not in the workforce
Yes	New South Wales	46+ years of age		Young adults aged 18-25 years	Adults aged 25 +	Parents	Yes	Teenagers aged 12-17 years	Young adults aged 18-25 years	Adults aged 25 +	Parents	No	Teenagers aged 12-17 years	Young adults aged 18-25 years	Adults aged 25 +	Parents	Yes		Young adults aged 18-25 years	Adults aged 25 +		Yes	Female	Divorced	No	Other - please specify:	solomon islands	No, English only		Catholic		Diploma	$78,000 or more per year	Full-time
Yes	Victoria	26-45 years of age		Young adults aged 18-25 years	Adults aged 25 +		No				Parents	No		Young adults aged 18-25 years			No		Young adults aged 18-25 years	Adults aged 25 +		Yes	Male	Married / de facto	No	Australia		No, English only		No religion		Certificate or trade/apprenticeship	$78,000 or more per year	Full-time
Yes	Other	26-45 years of age	Teenagers aged 12-17 years	Young adults aged 18-25 years	Adults aged 25 +	Parents	No				Parents	No	Teenagers aged 12-17 years	Young adults aged 18-25 years	Adults aged 25 +	Parents	No	Teenagers aged 12-17 years	Young adults aged 18-25 years	Adults aged 25 +	Parents	No	Female	Married / de facto	No	Other - please specify:	usa	No, English only		No religion		Upper secondary (Year 12 or equivalent)	$31,200 - $51,999 per year					Not in the workforce
Yes	Western Australia	46+ years of age		Young adults aged 18-25 years	Adults aged 25 +		No				Parents	No		Young adults aged 18-25 years	Adults aged 25 +		No			Adults aged 25 +	Parents	No	Female	Married / de facto	No	Australia		No, English only				Bachelor degree	$52,000 - $77,999 per year			Casual
Yes	New South Wales	46+ years of age	Teenagers aged 12-17 years	Young adults aged 18-25 years	Adults aged 25 +	Parents	No				Parents	Yes		Young adults aged 18-25 years			No		Young adults aged 18-25 years	Adults aged 25 +	Parents	No	Male	Married / de facto	No	Australia		No, English only		No religion		Lower secondary (Year 10 or equivalent)	$15,600 - $31,199 per year					Not in the workforce
Yes	New South Wales	26-45 years of age	Teenagers aged 12-17 years	Young adults aged 18-25 years			No		Young adults aged 18-25 years	Adults aged 25 +	Parents	No			Adults aged 25 +	Parents	No				Parents	No	Female	Separated but not divorced	No	Australia		No, English only		No religion		Postgraduate qualification or degree	$31,200 - $51,999 per year	Full-time
Yes	New South Wales	26-45 years of age		Young adults aged 18-25 years			No				Parents	No	Teenagers aged 12-17 years	Young adults aged 18-25 years	Adults aged 25 +	Parents	Yes	Teenagers aged 12-17 years	Young adults aged 18-25 years	Adults aged 25 +		No	Male	Married / de facto	No	Other - please specify:	China	Yes, other - please specify:	mandarin	No religion		Bachelor degree	$78,000 or more per year	Full-time
Yes	Victoria	46+ years of age		Young adults aged 18-25 years	Adults aged 25 +		Yes				Parents	Yes	Teenagers aged 12-17 years	Young adults aged 18-25 years	Adults aged 25 +		Yes	Teenagers aged 12-17 years	Young adults aged 18-25 years	Adults aged 25 +	Parents	Yes	Male	Married / de facto	No	Australia		No, English only		No religion		Certificate or trade/apprenticeship	$78,000 or more per year	Full-time
Yes	Other	46+ years of age		Young adults aged 18-25 years	Adults aged 25 +		No		Young adults aged 18-25 years	Adults aged 25 +	Parents	No		Young adults aged 18-25 years			No		Young adults aged 18-25 years	Adults aged 25 +	Parents	No	Female	Divorced	No	Other - please specify:	UK	No, English only		No religion		Certificate or trade/apprenticeship	$15,600 - $31,199 per year		Part-time
Yes	New South Wales	46+ years of age	Teenagers aged 12-17 years	Young adults aged 18-25 years	Adults aged 25 +	Parents	No	Teenagers aged 12-17 years	Young adults aged 18-25 years	Adults aged 25 +	Parents	No	Teenagers aged 12-17 years	Young adults aged 18-25 years	Adults aged 25 +	Parents	No	Teenagers aged 12-17 years	Young adults aged 18-25 years	Adults aged 25 +	Parents	No	Female	Married / de facto	No	Australia		Yes, other - please specify:	Greek	Other - please specify:	Orthodox Christian	Diploma	$31,200 - $51,999 per year			Casual	Looking for work		Student
Yes	Other	26-45 years of age			Adults aged 25 +		No	Teenagers aged 12-17 years				No		Young adults aged 18-25 years			No			Adults aged 25 +		No	Female	Married / de facto	No	Australia		No, English only		No religion		Upper secondary (Year 12 or equivalent)	$31,200 - $51,999 per year					Not in the workforce
Yes	New South Wales	26-45 years of age	Teenagers aged 12-17 years	Young adults aged 18-25 years	Adults aged 25 +	Parents	No			Adults aged 25 +	Parents	Yes	Teenagers aged 12-17 years	Young adults aged 18-25 years	Adults aged 25 +	Parents	No		Young adults aged 18-25 years	Adults aged 25 +	Parents	Yes	Male	Never married / single	No	Australia		No, English only		No religion		Postgraduate qualification or degree	$78,000 or more per year	Full-time
Yes	New South Wales	26-45 years of age	Teenagers aged 12-17 years				No		Young adults aged 18-25 years	Adults aged 25 +		No	Teenagers aged 12-17 years	Young adults aged 18-25 years	Adults aged 25 +	Parents	No		Young adults aged 18-25 years	Adults aged 25 +	Parents	No	Male	Never married / single	No	Australia		No, English only		No religion		Postgraduate qualification or degree	$78,000 or more per year	Full-time
Yes	New South Wales	16-25 years of age		Young adults aged 18-25 years			Yes				Parents	No		Young adults aged 18-25 years			No			Adults aged 25 +		No	Male	Never married / single	No	Australia		No, English only		No religion		Bachelor degree	$1 - $15,599 per year						Student
Yes	Other	46+ years of age	Teenagers aged 12-17 years	Young adults aged 18-25 years	Adults aged 25 +		No	Teenagers aged 12-17 years	Young adults aged 18-25 years	Adults aged 25 +	Parents	Yes		Young adults aged 18-25 years	Adults aged 25 +	Parents	No	Teenagers aged 12-17 years	Young adults aged 18-25 years	Adults aged 25 +	Parents	No	Male	Married / de facto	No	Australia		No, English only		Other - please specify:	spiritualist	Diploma	$31,200 - $51,999 per year			Casual		Not in the workforce
Yes	Western Australia	26-45 years of age		Young adults aged 18-25 years			No				Parents	No		Young adults aged 18-25 years			No		Young adults aged 18-25 years	Adults aged 25 +	Parents	No	Male	Divorced	No	Australia		No, English only		Anglican (Church of England)		Postgraduate qualification or degree	$78,000 or more per year	Full-time
Yes	Other	16-25 years of age	Teenagers aged 12-17 years	Young adults aged 18-25 years	Adults aged 25 +	Parents	No				Parents	No	Teenagers aged 12-17 years	Young adults aged 18-25 years	Adults aged 25 +	Parents	No		Young adults aged 18-25 years	Adults aged 25 +		No	Male	Never married / single	No	Australia		No, English only		No religion		Upper secondary (Year 12 or equivalent)	Nil / no income						Student
Yes	New South Wales	46+ years of age			Adults aged 25 +		No			Adults aged 25 +	Parents	No		Young adults aged 18-25 years	Adults aged 25 +		No				Parents	No	Male	Married / de facto	No	Other - please specify:	.	No, English only		No religion		Postgraduate qualification or degree	$78,000 or more per year	Full-time
Yes	New South Wales	26-45 years of age		Young adults aged 18-25 years			No				Parents	No		Young adults aged 18-25 years			Yes		Young adults aged 18-25 years	Adults aged 25 +	Parents	No	Female	Never married / single	No	Australia		No, English only		No religion		Certificate or trade/apprenticeship	$15,600 - $31,199 per year				Looking for work
Yes	New South Wales	26-45 years of age		Young adults aged 18-25 years	Adults aged 25 +		Yes	Teenagers aged 12-17 years	Young adults aged 18-25 years			Yes	Teenagers aged 12-17 years	Young adults aged 18-25 years	Adults aged 25 +		No		Young adults aged 18-25 years	Adults aged 25 +	Parents	Yes	Female	Never married / single	No	Australia		No, English only		Anglican (Church of England)		Upper secondary (Year 12 or equivalent)	$52,000 - $77,999 per year			Casual
Yes	Other	26-45 years of age		Young adults aged 18-25 years			No				Parents	Yes		Young adults aged 18-25 years			No				Parents	No	Male	Married / de facto	No	Other - please specify:	uk	No, English only		Anglican (Church of England)		Bachelor degree	$78,000 or more per year	Full-time
Yes	Victoria	46+ years of age			Adults aged 25 +		No				Parents	No			Adults aged 25 +		Yes	Teenagers aged 12-17 years	Young adults aged 18-25 years	Adults aged 25 +	Parents	No	Male	Married / de facto	No	Other - please specify:	Mauritius	No, English only		Catholic		Lower secondary (Year 10 or equivalent)	$1 - $15,599 per year					Not in the workforce
Yes	Other	26-45 years of age		Young adults aged 18-25 years	Adults aged 25 +		Yes				Parents	No		Young adults aged 18-25 years	Adults aged 25 +	Parents	Yes		Young adults aged 18-25 years	Adults aged 25 +	Parents	No	Male	Never married / single	No	Australia		No, English only				Bachelor degree	$78,000 or more per year	Full-time
Yes	Western Australia	46+ years of age	Teenagers aged 12-17 years	Young adults aged 18-25 years	Adults aged 25 +	Parents	No	Teenagers aged 12-17 years	Young adults aged 18-25 years	Adults aged 25 +	Parents	No	Teenagers aged 12-17 years	Young adults aged 18-25 years	Adults aged 25 +	Parents	No	Teenagers aged 12-17 years	Young adults aged 18-25 years		Parents	No	Male	Married / de facto	No	Australia		No, English only		Other - please specify:	of the way of Christ and the Apostles	Upper secondary (Year 12 or equivalent)	$52,000 - $77,999 per year				Looking for work	Not in the workforce
Yes	Other	16-25 years of age		Young adults aged 18-25 years			No				Parents	Yes		Young adults aged 18-25 years			Yes		Young adults aged 18-25 years			No	Male	Never married / single	No	Australia		No, English only		No religion		Upper secondary (Year 12 or equivalent)	$52,000 - $77,999 per year		Part-time
Yes	Victoria	46+ years of age		Young adults aged 18-25 years			Yes		Young adults aged 18-25 years	Adults aged 25 +		No		Young adults aged 18-25 years	Adults aged 25 +		No	Teenagers aged 12-17 years	Young adults aged 18-25 years	Adults aged 25 +	Parents	No	Female	Divorced	No	Australia		No, English only		No religion		Bachelor degree	$31,200 - $51,999 per year		Part-time
Yes	New South Wales	46+ years of age		Young adults aged 18-25 years	Adults aged 25 +		Yes	Teenagers aged 12-17 years	Young adults aged 18-25 years	Adults aged 25 +	Parents	No	Teenagers aged 12-17 years	Young adults aged 18-25 years	Adults aged 25 +	Parents	No		Young adults aged 18-25 years	Adults aged 25 +	Parents	No	Male	Married / de facto	No	Australia		No, English only		Anglican (Church of England)		Lower secondary (Year 10 or equivalent)	$31,200 - $51,999 per year					Not in the workforce
Yes	Other	16-25 years of age		Young adults aged 18-25 years	Adults aged 25 +	Parents	Yes			Adults aged 25 +		No	Teenagers aged 12-17 years	Young adults aged 18-25 years	Adults aged 25 +		Yes	Teenagers aged 12-17 years	Young adults aged 18-25 years	Adults aged 25 +	Parents	Yes	Male	Never married / single	No	Australia		Yes, other - please specify:	FRENCH	No religion		Upper secondary (Year 12 or equivalent)	$78,000 or more per year	Full-time					Student
Yes	New South Wales	26-45 years of age				Parents	Yes				Parents	Yes			Adults aged 25 +	Parents	Yes				Parents	Yes	Male	Married / de facto	No	Australia		No, English only		No religion		Diploma	$78,000 or more per year	Full-time
Yes	New South Wales	16-25 years of age	Teenagers aged 12-17 years	Young adults aged 18-25 years	Adults aged 25 +	Parents	No	Teenagers aged 12-17 years	Young adults aged 18-25 years	Adults aged 25 +	Parents	No	Teenagers aged 12-17 years	Young adults aged 18-25 years	Adults aged 25 +	Parents	No	Teenagers aged 12-17 years	Young adults aged 18-25 years	Adults aged 25 +	Parents	No	Male	Never married / single	No	Australia		No, English only		Catholic		Bachelor degree	$78,000 or more per year	Full-time
Yes	Victoria	26-45 years of age		Young adults aged 18-25 years	Adults aged 25 +		Yes				Parents	Yes	Teenagers aged 12-17 years				Yes		Young adults aged 18-25 years			No	Male	Never married / single	No	Australia		No, English only		Catholic		Postgraduate qualification or degree	$15,600 - $31,199 per year	Full-time
Yes	Victoria	16-25 years of age	Teenagers aged 12-17 years	Young adults aged 18-25 years	Adults aged 25 +		No		Young adults aged 18-25 years	Adults aged 25 +	Parents	No	Teenagers aged 12-17 years	Young adults aged 18-25 years	Adults aged 25 +		Yes	Teenagers aged 12-17 years	Young adults aged 18-25 years	Adults aged 25 +		No	Male	Never married / single	No	Other - please specify:	Malaysia	No, English only		Other - please specify:	Hindu	Bachelor degree	$31,200 - $51,999 per year						Student
Yes	Victoria	26-45 years of age		Young adults aged 18-25 years	Adults aged 25 +	Parents	Yes				Parents	No		Young adults aged 18-25 years	Adults aged 25 +	Parents	No	Teenagers aged 12-17 years	Young adults aged 18-25 years	Adults aged 25 +	Parents	Yes	Male	Never married / single	No	Australia		Yes, other - please specify:	Macedonian	Other - please specify:	Macedonian Orthodox	Bachelor degree	$52,000 - $77,999 per year	Full-time
Yes	New South Wales	16-25 years of age	Teenagers aged 12-17 years	Young adults aged 18-25 years	Adults aged 25 +		Yes		Young adults aged 18-25 years	Adults aged 25 +	Parents	No	Teenagers aged 12-17 years	Young adults aged 18-25 years	Adults aged 25 +		Yes	Teenagers aged 12-17 years	Young adults aged 18-25 years	Adults aged 25 +		Yes	Male	Never married / single	No	Australia		No, English only		No religion		Upper secondary (Year 12 or equivalent)	$31,200 - $51,999 per year				Looking for work
Yes	Victoria	16-25 years of age		Young adults aged 18-25 years	Adults aged 25 +		No		Young adults aged 18-25 years	Adults aged 25 +	Parents	Yes		Young adults aged 18-25 years	Adults aged 25 +		No		Young adults aged 18-25 years	Adults aged 25 +		No	Male	Married / de facto	No	Australia		No, English only		No religion		Certificate or trade/apprenticeship	$52,000 - $77,999 per year	Full-time
Yes	Other	16-25 years of age		Young adults aged 18-25 years	Adults aged 25 +		Yes		Young adults aged 18-25 years	Adults aged 25 +	Parents	Yes		Young adults aged 18-25 years	Adults aged 25 +	Parents	Yes		Young adults aged 18-25 years	Adults aged 25 +	Parents	Yes	Male	Never married / single	No	Other - please specify:	Mauritius	Yes, other - please specify:	French	Other - please specify:	Jedi	Bachelor degree	$15,600 - $31,199 per year				Looking for work		Student
Yes	Victoria	26-45 years of age		Young adults aged 18-25 years	Adults aged 25 +	Parents	Yes			Adults aged 25 +	Parents	Yes		Young adults aged 18-25 years	Adults aged 25 +	Parents	Yes		Young adults aged 18-25 years	Adults aged 25 +	Parents	Yes	Male	Married / de facto	No	Other - please specify:	India	No, English only		No religion		Bachelor degree	$78,000 or more per year	Full-time
Yes	New South Wales	16-25 years of age		Young adults aged 18-25 years			Yes				Parents	No		Young adults aged 18-25 years			No			Adults aged 25 +		No	Male	Never married / single	No	Other - please specify:	Taiwan	No, English only		Other - please specify:	Protestant	Bachelor degree	$1 - $15,599 per year					Not in the workforce
Yes	Victoria	16-25 years of age	Teenagers aged 12-17 years	Young adults aged 18-25 years	Adults aged 25 +		Yes				Parents	No		Young adults aged 18-25 years	Adults aged 25 +		No	Teenagers aged 12-17 years	Young adults aged 18-25 years			Yes	Male	Never married / single	No	Other - please specify:	england	No, English only		Catholic		Upper secondary (Year 12 or equivalent)	$78,000 or more per year						Student
Yes	Victoria	26-45 years of age	Teenagers aged 12-17 years	Young adults aged 18-25 years	Adults aged 25 +	Parents	No		Young adults aged 18-25 years	Adults aged 25 +	Parents	No	Teenagers aged 12-17 years	Young adults aged 18-25 years	Adults aged 25 +	Parents	No	Teenagers aged 12-17 years	Young adults aged 18-25 years	Adults aged 25 +	Parents	No	Female	Married / de facto	No	Australia		No, English only		No religion		Bachelor degree	$78,000 or more per year		Part-time
Yes	Victoria	26-45 years of age	Teenagers aged 12-17 years				Yes	Teenagers aged 12-17 years				Yes		Young adults aged 18-25 years			No		Young adults aged 18-25 years			No	Male	Married / de facto	No	Australia		No, English only		No religion		Bachelor degree	$52,000 - $77,999 per year	Full-time
Yes	Other	26-45 years of age		Young adults aged 18-25 years			No	Teenagers aged 12-17 years				No			Adults aged 25 +		No			Adults aged 25 +		No	Male	Married / de facto	No	Other - please specify:	India	Yes, other - please specify:	Malayalam	Catholic		Bachelor degree	$78,000 or more per year		Part-time
Yes	Other	26-45 years of age	Teenagers aged 12-17 years	Young adults aged 18-25 years	Adults aged 25 +	Parents	No	Teenagers aged 12-17 years	Young adults aged 18-25 years	Adults aged 25 +	Parents	No	Teenagers aged 12-17 years	Young adults aged 18-25 years	Adults aged 25 +	Parents	No	Teenagers aged 12-17 years	Young adults aged 18-25 years	Adults aged 25 +	Parents	No	Female	Never married / single	No	Other - please specify:	Taiwan.	Yes, other - please specify:	Mandarin.	No religion		Bachelor degree	$1 - $15,599 per year			Casual			Student
Yes	Victoria	26-45 years of age	Teenagers aged 12-17 years	Young adults aged 18-25 years	Adults aged 25 +	Parents	Yes			Adults aged 25 +	Parents	Yes		Young adults aged 18-25 years	Adults aged 25 +	Parents	Yes	Teenagers aged 12-17 years	Young adults aged 18-25 years	Adults aged 25 +	Parents	Yes	Male	Married / de facto	No	Australia		No, English only		No religion		Certificate or trade/apprenticeship	$31,200 - $51,999 per year				Looking for work
Yes	Other	16-25 years of age				Parents	No	Teenagers aged 12-17 years			Parents	No		Young adults aged 18-25 years	Adults aged 25 +		No		Young adults aged 18-25 years	Adults aged 25 +	Parents	No	Male	Never married / single	No	Other - please specify:	malaysia	Yes, other - please specify:	malay	Other - please specify:	islam	Upper secondary (Year 12 or equivalent)	$1 - $15,599 per year						Student
Yes	Western Australia	16-25 years of age		Young adults aged 18-25 years			No				Parents	Yes		Young adults aged 18-25 years			No		Young adults aged 18-25 years	Adults aged 25 +	Parents	Yes	Male	Never married / single	No	Other - please specify:	Malaysia	Yes, other - please specify:	A bit of Mandarin and Foochow	Other - please specify:	Christian	Upper secondary (Year 12 or equivalent)	Nil / no income						Student
Yes	Other	46+ years of age		Young adults aged 18-25 years	Adults aged 25 +	Parents	No		Young adults aged 18-25 years	Adults aged 25 +	Parents	No		Young adults aged 18-25 years	Adults aged 25 +	Parents	No		Young adults aged 18-25 years	Adults aged 25 +	Parents	No	Male	Married / de facto	No	Other - please specify:	Lithuania	No, English only		Catholic		Certificate or trade/apprenticeship	$52,000 - $77,999 per year			Casual
Yes	Victoria	16-25 years of age		Young adults aged 18-25 years	Adults aged 25 +		No		Young adults aged 18-25 years	Adults aged 25 +	Parents	No		Young adults aged 18-25 years	Adults aged 25 +		Yes		Young adults aged 18-25 years	Adults aged 25 +		No	Male	Never married / single	No	Australia		No, English only		Catholic		Upper secondary (Year 12 or equivalent)	$1 - $15,599 per year						Student
Yes	Victoria	26-45 years of age	Teenagers aged 12-17 years	Young adults aged 18-25 years			No			Adults aged 25 +		No	Teenagers aged 12-17 years	Young adults aged 18-25 years	Adults aged 25 +		No		Young adults aged 18-25 years	Adults aged 25 +		No	Male	Married / de facto	No	Other - please specify:	india	Yes, other - please specify:	malayalam	Catholic		Postgraduate qualification or degree	$78,000 or more per year	Full-time
Yes	Other	46+ years of age	Teenagers aged 12-17 years	Young adults aged 18-25 years	Adults aged 25 +	Parents	No			Adults aged 25 +	Parents	No		Young adults aged 18-25 years	Adults aged 25 +	Parents	No			Adults aged 25 +		No	Female	Married / de facto	No	Australia		No, English only		Catholic		Lower secondary (Year 10 or equivalent)	$78,000 or more per year		Part-time
Yes	New South Wales	26-45 years of age			Adults aged 25 +		No				Parents	No			Adults aged 25 +		No			Adults aged 25 +		No	Male	Married / de facto	No	Australia		No, English only		No religion		Diploma	$52,000 - $77,999 per year					Not in the workforce
Yes	Victoria	26-45 years of age	Teenagers aged 12-17 years	Young adults aged 18-25 years	Adults aged 25 +		No			Adults aged 25 +	Parents	Yes	Teenagers aged 12-17 years	Young adults aged 18-25 years	Adults aged 25 +		Yes	Teenagers aged 12-17 years	Young adults aged 18-25 years	Adults aged 25 +	Parents	Yes	Female	Married / de facto	No	Australia		No, English only		Catholic		Bachelor degree	$78,000 or more per year					Not in the workforce
Yes	Other	16-25 years of age	Teenagers aged 12-17 years	Young adults aged 18-25 years	Adults aged 25 +		Yes				Parents	No		Young adults aged 18-25 years	Adults aged 25 +		Yes			Adults aged 25 +	Parents	No	Male	Married / de facto	No	Australia		No, English only		Other - please specify:	christian	Certificate or trade/apprenticeship	$52,000 - $77,999 per year	Full-time
Yes	Victoria	16-25 years of age		Young adults aged 18-25 years	Adults aged 25 +		No			Adults aged 25 +	Parents	No	Teenagers aged 12-17 years	Young adults aged 18-25 years			No			Adults aged 25 +	Parents	No	Male	Never married / single	No	Australia		Yes, other - please specify:	Chinese, Malay	Catholic		Postgraduate qualification or degree	$52,000 - $77,999 per year	Full-time			Looking for work
Yes	New South Wales	16-25 years of age			Adults aged 25 +		Yes				Parents	Yes		Young adults aged 18-25 years	Adults aged 25 +		No		Young adults aged 18-25 years	Adults aged 25 +	Parents	No	Male	Married / de facto	No	Other - please specify:	Germany	Yes, other - please specify:	German	No religion		Bachelor degree	$31,200 - $51,999 per year			Casual
Yes	New South Wales	26-45 years of age	Teenagers aged 12-17 years	Young adults aged 18-25 years	Adults aged 25 +	Parents	No	Teenagers aged 12-17 years	Young adults aged 18-25 years			No	Teenagers aged 12-17 years	Young adults aged 18-25 years	Adults aged 25 +	Parents	No	Teenagers aged 12-17 years	Young adults aged 18-25 years	Adults aged 25 +	Parents	Yes	Male	Married / de facto	No	Other - please specify:	Malaysia	Yes, other - please specify:	Mandarin, Cantonese, Malay	Other - please specify:	Buddhism	Bachelor degree	$78,000 or more per year	Full-time
Yes	New South Wales	26-45 years of age	Teenagers aged 12-17 years	Young adults aged 18-25 years	Adults aged 25 +	Parents	Yes	Teenagers aged 12-17 years	Young adults aged 18-25 years	Adults aged 25 +	Parents	Yes	Teenagers aged 12-17 years	Young adults aged 18-25 years	Adults aged 25 +		Yes	Teenagers aged 12-17 years	Young adults aged 18-25 years	Adults aged 25 +	Parents	Yes	Male	Married / de facto	No	Australia		No, English only		Anglican (Church of England)		Diploma	$52,000 - $77,999 per year	Full-time
Yes	New South Wales	26-45 years of age			Adults aged 25 +		No	Teenagers aged 12-17 years	Young adults aged 18-25 years	Adults aged 25 +	Parents	Yes		Young adults aged 18-25 years	Adults aged 25 +		Yes			Adults aged 25 +	Parents	Yes	Female	Married / de facto	No	Other - please specify:	lebanon	Yes, other - please specify:	arabic	Catholic		Bachelor degree	$78,000 or more per year		Part-time
Yes	New South Wales	26-45 years of age		Young adults aged 18-25 years			No		Young adults aged 18-25 years			No		Young adults aged 18-25 years			No		Young adults aged 18-25 years			No	Female	Married / de facto	No	Australia		No, English only		Catholic		Certificate or trade/apprenticeship	$78,000 or more per year		Part-time
Yes	New South Wales	16-25 years of age		Young adults aged 18-25 years	Adults aged 25 +		No		Young adults aged 18-25 years	Adults aged 25 +		No		Young adults aged 18-25 years	Adults aged 25 +		No	Teenagers aged 12-17 years	Young adults aged 18-25 years	Adults aged 25 +		No	Male	Never married / single	No	Australia		No, English only		No religion		Lower secondary (Year 10 or equivalent)	Nil / no income						Student
Yes	Victoria	26-45 years of age		Young adults aged 18-25 years	Adults aged 25 +	Parents	No		Young adults aged 18-25 years	Adults aged 25 +	Parents	No		Young adults aged 18-25 years			No	Teenagers aged 12-17 years	Young adults aged 18-25 years	Adults aged 25 +	Parents	No	Male	Never married / single	No	Australia		No, English only		No religion		Lower secondary (Year 10 or equivalent)	$52,000 - $77,999 per year	Full-time
Yes	Western Australia	16-25 years of age	Teenagers aged 12-17 years				Yes		Young adults aged 18-25 years			Yes	Teenagers aged 12-17 years				No		Young adults aged 18-25 years			Yes	Male	Divorced	Yes, Aboriginal	Australia		No, English only		Anglican (Church of England)		Primary school	$15,600 - $31,199 per year		Part-time
Yes	Victoria	46+ years of age	Teenagers aged 12-17 years	Young adults aged 18-25 years	Adults aged 25 +	Parents	No		Young adults aged 18-25 years	Adults aged 25 +	Parents	Yes	Teenagers aged 12-17 years	Young adults aged 18-25 years	Adults aged 25 +	Parents	Yes		Young adults aged 18-25 years	Adults aged 25 +	Parents	No	Male	Separated but not divorced	No	Australia		No, English only		No religion		Bachelor degree	$15,600 - $31,199 per year			Casual
Yes	New South Wales	16-25 years of age			Adults aged 25 +		Yes		Young adults aged 18-25 years			Yes			Adults aged 25 +		Yes		Young adults aged 18-25 years			Yes	Male	Never married / single	No	Australia		No, English only		Catholic		Diploma	$1 - $15,599 per year		Part-time				Student
Yes	Victoria	26-45 years of age		Young adults aged 18-25 years	Adults aged 25 +	Parents	No			Adults aged 25 +	Parents	No	Teenagers aged 12-17 years	Young adults aged 18-25 years	Adults aged 25 +	Parents	No		Young adults aged 18-25 years	Adults aged 25 +	Parents	No	Female	Married / de facto	No	Other - please specify:	India	No, English only		Anglican (Church of England)		Postgraduate qualification or degree	$78,000 or more per year	Full-time
Yes	Victoria	26-45 years of age			Adults aged 25 +		No				Parents	No		Young adults aged 18-25 years	Adults aged 25 +		No			Adults aged 25 +	Parents	No	Female	Married / de facto	No	Australia		No, English only		No religion		Upper secondary (Year 12 or equivalent)	$52,000 - $77,999 per year					Not in the workforce
Yes	Victoria	46+ years of age		Young adults aged 18-25 years	Adults aged 25 +		No				Parents	No			Adults aged 25 +		No		Young adults aged 18-25 years			No	Male	Married / de facto	No	Other - please specify:	UK	No, English only		Anglican (Church of England)		Bachelor degree	$78,000 or more per year					Not in the workforce
Yes	New South Wales	26-45 years of age		Young adults aged 18-25 years			No			Adults aged 25 +		Yes		Young adults aged 18-25 years	Adults aged 25 +		No		Young adults aged 18-25 years			No	Female	Married / de facto	No	Australia		No, English only		Other - please specify:	lutheran	Bachelor degree	$78,000 or more per year	Full-time
Yes	New South Wales	26-45 years of age		Young adults aged 18-25 years	Adults aged 25 +		No				Parents	No		Young adults aged 18-25 years	Adults aged 25 +	Parents	No		Young adults aged 18-25 years	Adults aged 25 +	Parents	No	Male	Never married / single	No	Australia		No, English only		No religion		Upper secondary (Year 12 or equivalent)	$15,600 - $31,199 per year					Not in the workforce
Yes	Victoria	26-45 years of age			Adults aged 25 +		No			Adults aged 25 +	Parents	No			Adults aged 25 +		No			Adults aged 25 +	Parents	No	Male	Never married / single	No	Other - please specify:	IRAN	Yes, other - please specify:	Persian Arabic Kurdish	Other - please specify:	Islam	Bachelor degree	Nil / no income				Looking for work
Yes	Victoria	16-25 years of age	Teenagers aged 12-17 years	Young adults aged 18-25 years	Adults aged 25 +		No	Teenagers aged 12-17 years	Young adults aged 18-25 years	Adults aged 25 +	Parents	No	Teenagers aged 12-17 years	Young adults aged 18-25 years	Adults aged 25 +	Parents	No	Teenagers aged 12-17 years	Young adults aged 18-25 years	Adults aged 25 +		No	Male	Never married / single	No	Australia		Yes, other - please specify:	greek	Other - please specify:	christian orthodox	Lower secondary (Year 10 or equivalent)	$31,200 - $51,999 per year			Casual			Student
Yes	Victoria	26-45 years of age	Teenagers aged 12-17 years	Young adults aged 18-25 years	Adults aged 25 +	Parents	No	Teenagers aged 12-17 years	Young adults aged 18-25 years			No	Teenagers aged 12-17 years	Young adults aged 18-25 years			No		Young adults aged 18-25 years	Adults aged 25 +	Parents	No	Male	Married / de facto	No	Other - please specify:	india	Yes, other - please specify:	gujarati	Other - please specify:	na	Postgraduate qualification or degree	$52,000 - $77,999 per year	Full-time
Yes	Western Australia	16-25 years of age	Teenagers aged 12-17 years	Young adults aged 18-25 years			Yes			Adults aged 25 +	Parents	Yes	Teenagers aged 12-17 years	Young adults aged 18-25 years	Adults aged 25 +		Yes		Young adults aged 18-25 years	Adults aged 25 +	Parents	Yes	Male	Never married / single	No	Australia		No, English only		Other - please specify:	Uniting Church - Christianity	Upper secondary (Year 12 or equivalent)	$78,000 or more per year			Casual			Student
Yes	New South Wales	46+ years of age	Teenagers aged 12-17 years	Young adults aged 18-25 years	Adults aged 25 +	Parents	No	Teenagers aged 12-17 years	Young adults aged 18-25 years	Adults aged 25 +	Parents	No	Teenagers aged 12-17 years	Young adults aged 18-25 years	Adults aged 25 +	Parents	No	Teenagers aged 12-17 years	Young adults aged 18-25 years	Adults aged 25 +	Parents	No	Male	Married / de facto	No	Australia		No, English only		Catholic		Lower secondary (Year 10 or equivalent)	$15,600 - $31,199 per year					Not in the workforce
Yes	New South Wales	16-25 years of age			Adults aged 25 +		No				Parents	No	Teenagers aged 12-17 years	Young adults aged 18-25 years	Adults aged 25 +	Parents	Yes	Teenagers aged 12-17 years	Young adults aged 18-25 years	Adults aged 25 +	Parents	No	Male	Never married / single	No	Australia		No, English only		No religion		Lower secondary (Year 10 or equivalent)	$15,600 - $31,199 per year				Looking for work
Yes	Victoria	26-45 years of age		Young adults aged 18-25 years	Adults aged 25 +		Yes				Parents	No		Young adults aged 18-25 years			Yes		Young adults aged 18-25 years	Adults aged 25 +	Parents	Yes	Female	Married / de facto	No	Australia		No, English only		No religion		Postgraduate qualification or degree	$52,000 - $77,999 per year	Full-time
Yes	New South Wales	26-45 years of age	Teenagers aged 12-17 years	Young adults aged 18-25 years			No	Teenagers aged 12-17 years	Young adults aged 18-25 years	Adults aged 25 +		No		Young adults aged 18-25 years	Adults aged 25 +		Yes	Teenagers aged 12-17 years	Young adults aged 18-25 years	Adults aged 25 +		No	Male	Never married / single	No	Australia		No, English only		No religion		Lower secondary (Year 10 or equivalent)	$52,000 - $77,999 per year					Not in the workforce
Yes	Victoria	26-45 years of age	Teenagers aged 12-17 years	Young adults aged 18-25 years	Adults aged 25 +	Parents	Yes		Young adults aged 18-25 years			Yes	Teenagers aged 12-17 years				Yes		Young adults aged 18-25 years			Yes	Female	Married / de facto	No	Australia		No, English only		No religion		Bachelor degree	$52,000 - $77,999 per year	Full-time
Yes	New South Wales	16-25 years of age		Young adults aged 18-25 years			Yes			Adults aged 25 +		Yes		Young adults aged 18-25 years	Adults aged 25 +		Yes			Adults aged 25 +		Yes	Male	Never married / single	No	Australia		No, English only		Catholic		Bachelor degree	$31,200 - $51,999 per year	Full-time
Yes	Other	26-45 years of age	Teenagers aged 12-17 years	Young adults aged 18-25 years			No			Adults aged 25 +		No		Young adults aged 18-25 years			Yes			Adults aged 25 +		Yes	Male	Married / de facto	No	Australia		No, English only		No religion		Diploma	$52,000 - $77,999 per year	Full-time
Yes	Victoria	16-25 years of age			Adults aged 25 +		Yes	Teenagers aged 12-17 years	Young adults aged 18-25 years			Yes		Young adults aged 18-25 years			Yes		Young adults aged 18-25 years	Adults aged 25 +		Yes	Male	Never married / single	No	Australia		No, English only		No religion		Bachelor degree	$31,200 - $51,999 per year		Part-time
Yes	Other	46+ years of age		Young adults aged 18-25 years	Adults aged 25 +	Parents	Yes			Adults aged 25 +	Parents	Yes		Young adults aged 18-25 years	Adults aged 25 +	Parents	Yes		Young adults aged 18-25 years	Adults aged 25 +	Parents	Yes	Female	Married / de facto	No	Australia		No, English only		Anglican (Church of England)		Diploma	$78,000 or more per year		Part-time
Yes	New South Wales	16-25 years of age			Adults aged 25 +		Yes			Adults aged 25 +		Yes			Adults aged 25 +		Yes		Young adults aged 18-25 years	Adults aged 25 +	Parents	Yes	Male	Married / de facto	No	Australia		No, English only		No religion		Bachelor degree	$31,200 - $51,999 per year	Full-time
Yes	New South Wales	16-25 years of age	Teenagers aged 12-17 years	Young adults aged 18-25 years			No		Young adults aged 18-25 years	Adults aged 25 +		No	Teenagers aged 12-17 years	Young adults aged 18-25 years			Yes		Young adults aged 18-25 years	Adults aged 25 +		No	Male	Married / de facto	No	Australia		No, English only		No religion		Postgraduate qualification or degree	$78,000 or more per year	Full-time
Yes	Victoria	26-45 years of age		Young adults aged 18-25 years			No			Adults aged 25 +	Parents	Yes		Young adults aged 18-25 years	Adults aged 25 +	Parents	No			Adults aged 25 +	Parents	No	Female	Married / de facto	No	Australia		No, English only		Anglican (Church of England)		Diploma	$1 - $15,599 per year		Part-time
Yes	New South Wales	16-25 years of age		Young adults aged 18-25 years	Adults aged 25 +		No				Parents	Yes		Young adults aged 18-25 years			No		Young adults aged 18-25 years	Adults aged 25 +	Parents	No	Male	Married / de facto	No	Australia		No, English only		No religion		Upper secondary (Year 12 or equivalent)	$31,200 - $51,999 per year			Casual
Yes	Other	46+ years of age		Young adults aged 18-25 years			No	Teenagers aged 12-17 years				No		Young adults aged 18-25 years	Adults aged 25 +		No			Adults aged 25 +		No	Female	Married / de facto	No	Australia		No, English only		No religion		Diploma	$1 - $15,599 per year					Not in the workforce
Yes	Other	46+ years of age	Teenagers aged 12-17 years	Young adults aged 18-25 years	Adults aged 25 +		No		Young adults aged 18-25 years	Adults aged 25 +		No	Teenagers aged 12-17 years	Young adults aged 18-25 years	Adults aged 25 +	Parents	Yes		Young adults aged 18-25 years	Adults aged 25 +	Parents	No	Male	Married / de facto	No	Australia		No, English only		No religion		Upper secondary (Year 12 or equivalent)	$1 - $15,599 per year					Not in the workforce
Yes	New South Wales	46+ years of age		Young adults aged 18-25 years	Adults aged 25 +	Parents	No		Young adults aged 18-25 years	Adults aged 25 +	Parents	No		Young adults aged 18-25 years			No		Young adults aged 18-25 years			No	Male	Married / de facto	No	Australia		No, English only		No religion		Upper secondary (Year 12 or equivalent)	$52,000 - $77,999 per year	Full-time
Yes	New South Wales	16-25 years of age		Young adults aged 18-25 years			Yes	Teenagers aged 12-17 years	Young adults aged 18-25 years			Yes			Adults aged 25 +		No			Adults aged 25 +		No	Male	Never married / single	No	Australia		No, English only		No religion		Lower secondary (Year 10 or equivalent)	$1 - $15,599 per year	Full-time
Yes	New South Wales	26-45 years of age	Teenagers aged 12-17 years				Yes	Teenagers aged 12-17 years				No			Adults aged 25 +		Yes		Young adults aged 18-25 years			No	Male	Married / de facto	No	Australia		No, English only		No religion		Postgraduate qualification or degree	$78,000 or more per year	Full-time
Yes	New South Wales	26-45 years of age		Young adults aged 18-25 years	Adults aged 25 +		Yes			Adults aged 25 +	Parents	Yes		Young adults aged 18-25 years	Adults aged 25 +		No	Teenagers aged 12-17 years	Young adults aged 18-25 years	Adults aged 25 +	Parents	Yes	Female	Married / de facto	No	Australia		No, English only		Anglican (Church of England)		Certificate or trade/apprenticeship	$31,200 - $51,999 per year			Casual
Yes	New South Wales	26-45 years of age	Teenagers aged 12-17 years	Young adults aged 18-25 years	Adults aged 25 +	Parents	No				Parents	No		Young adults aged 18-25 years			No		Young adults aged 18-25 years			No	Female	Married / de facto	No	Australia		No, English only		Anglican (Church of England)		Lower secondary (Year 10 or equivalent)	$78,000 or more per year					Not in the workforce
Yes	Other	16-25 years of age	Teenagers aged 12-17 years	Young adults aged 18-25 years	Adults aged 25 +	Parents	Yes			Adults aged 25 +	Parents	Yes	Teenagers aged 12-17 years	Young adults aged 18-25 years	Adults aged 25 +	Parents	Yes	Teenagers aged 12-17 years	Young adults aged 18-25 years	Adults aged 25 +	Parents	Yes	Male	Never married / single	No	Australia		No, English only		No religion		Bachelor degree	$1 - $15,599 per year		Part-time
Yes	Victoria	26-45 years of age		Young adults aged 18-25 years		Parents	No		Young adults aged 18-25 years	Adults aged 25 +	Parents	No		Young adults aged 18-25 years	Adults aged 25 +		No		Young adults aged 18-25 years	Adults aged 25 +		No	Male	Divorced	No	Australia		No, English only		Anglican (Church of England)		Certificate or trade/apprenticeship	$52,000 - $77,999 per year		Part-time
Yes	Victoria	16-25 years of age		Young adults aged 18-25 years	Adults aged 25 +	Parents	Yes			Adults aged 25 +	Parents	Yes		Young adults aged 18-25 years	Adults aged 25 +		Yes	Teenagers aged 12-17 years				Yes	Male	Never married / single	No	Australia		No, English only		No religion		Bachelor degree	$52,000 - $77,999 per year	Full-time
Yes	Victoria	26-45 years of age	Teenagers aged 12-17 years	Young adults aged 18-25 years	Adults aged 25 +	Parents	No				Parents	No		Young adults aged 18-25 years	Adults aged 25 +		No			Adults aged 25 +		No	Male	Married / de facto	No	Other - please specify:	Singapore	No, English only		Other - please specify:	Christianity	Bachelor degree	$78,000 or more per year	Full-time
Yes	Other	26-45 years of age	Teenagers aged 12-17 years	Young adults aged 18-25 years	Adults aged 25 +	Parents	No	Teenagers aged 12-17 years	Young adults aged 18-25 years	Adults aged 25 +	Parents	No		Young adults aged 18-25 years	Adults aged 25 +		No	Teenagers aged 12-17 years	Young adults aged 18-25 years	Adults aged 25 +	Parents	Yes	Male	Never married / single	No	Other - please specify:	sri lanka	Yes, other - please specify:	Sinhalese	Other - please specify:	Buddhism	Bachelor degree	$31,200 - $51,999 per year	Full-time
Yes	Victoria	26-45 years of age	Teenagers aged 12-17 years	Young adults aged 18-25 years	Adults aged 25 +		Yes				Parents	Yes		Young adults aged 18-25 years			Yes		Young adults aged 18-25 years	Adults aged 25 +	Parents	No	Male	Married / de facto	No	Australia		No, English only				Postgraduate qualification or degree	$52,000 - $77,999 per year	Full-time
Yes	New South Wales	26-45 years of age		Young adults aged 18-25 years	Adults aged 25 +		No				Parents	No		Young adults aged 18-25 years	Adults aged 25 +		No			Adults aged 25 +	Parents	No	Female	Married / de facto	No	Australia		No, English only		Other - please specify:	Christian	Diploma	$52,000 - $77,999 per year					Not in the workforce
